# Supplementary material for: Large-scale capture of hidden fluorescent labels for training generalizable markerless motion capture models
Source: Nat Commun. 2023 Sep 26;14:5866. doi: 10.1038/s41467-023-41565-3 (PMC10522643; doi:10.1038/s41467-023-41565-3)
Supplement: Supplementary file 11 — Source Data [file 41467_2023_41565_MOESM11_ESM.xlsx]

## Sheet: Figure 3g
Precision-recall curves (left panel)							AUC values (left panel, text)			Error in pixels (right panel)
uniform-250		uniform-500		uniform-1k			model	auc		uniform-250	uniform-500	uniform-1k
recall	precision	recall	precision	recall	precision		uniform-250	0.827434		354.03	19.6654	2.27306
0.00105374	1	0.00105374	1	0.00105374	1		uniform-500	0.882939		1.10953	3.83322	3.40518
0.00210748	1	0.00210748	1	0.00210748	1		uniform-1k	0.906034		4.30967	1.79196	1.18277
0.00316122	1	0.00316122	1	0.00316122	1					1.45327	1.2165	0.476611
0.00421496	1	0.00421496	1	0.00421496	1					58.0326	9.11054	57.3218
0.0052687	1	0.0052687	1	0.0052687	1					9.75486	11.7203	5.66101
0.00632244	1	0.00632244	1	0.00632244	1					203.928	6.69507	8.35119
0.00737619	1	0.00737619	1	0.00737619	1					393.689	15.1944	19.6045
0.00842993	1	0.00842993	1	0.00842993	1					0.221924	2.82972	3.05845
0.00948367	1	0.00948367	1	0.00948367	1					19.2277	8.25709	1.56983
0.0105374	1	0.0105374	1	0.0105374	1					2.25673	1.72834	1.54072
0.0115911	1	0.0115911	1	0.0115911	1					11.6966	14.0263	13.4063
0.0126449	1	0.0126449	1	0.0126449	1					7.0332	7.33595	5.88674
0.0136986	1	0.0136986	1	0.0136986	1					196.88	9.79383	8.50683
0.0147524	1	0.0147524	1	0.0147524	1					13.5241	15.47	21.3558
0.0158061	1	0.0158061	1	0.0158061	1					2.04202	3.07392	3.4709
0.0168599	1	0.0168599	1	0.0168599	1					6.19652	4.72996	3.63404
0.0179136	1	0.0179136	1	0.0179136	1					12.1213	12.3605	8.32406
0.0189673	1	0.0189673	1	0.0189673	1					201.232	204.673	9.19151
0.0200211	1	0.0200211	1	0.0200211	1					3.52623	2.49015	2.89561
0.0210748	1	0.0210748	1	0.0210748	1					2.60036	1.50325	2.30961
0.0221286	1	0.0221286	1	0.0221286	1					2.11084	2.33975	3.24872
0.0231823	1	0.0231823	1	0.0231823	1					387.789	21.1316	16.7235
0.024236	1	0.0252898	1	0.024236	1					2.3581	1.31439	2.02055
0.0252898	1	0.0263435	1	0.0252898	1					4.25406	3.45	5.73218
0.0263435	1	0.0273973	1	0.0263435	1					6.62334	9.42881	7.22435
0.0273973	1	0.0295047	1	0.0273973	1					201.437	204.756	6.167
0.028451	1	0.0305585	1	0.028451	1					340.443	20.5644	23.6658
0.0295047	1	0.0316122	1	0.0295047	1					1.9966	1.73307	3.0501
0.0305585	1	0.032666	1	0.0305585	1					10.4057	10.5221	8.11893
0.0316122	1	0.0337197	1	0.0316122	1					2.14671	1.25826	2.01606
0.032666	1	0.0347734	1	0.032666	1					1.36153	2.22072	1.528
0.0337197	1	0.0358272	1	0.0337197	1					9.10145	9.56755	7.81853
0.0347734	1	0.0368809	1	0.0347734	1					203.874	10.1549	5.10679
0.0358272	1	0.0379347	1	0.0358272	1					1.81505	1.55207	2.72957
0.0368809	1	0.0389884	1	0.0368809	1					1.15011	2.10916	5.14818
0.0379347	1	0.0400421	1	0.0379347	1					1.25419	0.640252	0.921933
0.0389884	1	0.0410959	1	0.0389884	1					5.52564	6.82029	6.07357
0.0400421	1	0.0421496	1	0.0400421	1					12.0307	9.50491	8.514
0.0410959	1	0.0432034	1	0.0410959	1					204.408	8.30288	5.03783
0.0421496	1	0.0442571	1	0.0421496	1					18.9183	16.1895	16.8848
0.0432034	1	0.0453109	1	0.0432034	1					2.89815	2.0598	2.85114
0.0442571	1	0.0463646	1	0.0442571	1					3.04437	4.25298	4.63858
0.0453109	1	0.0474183	1	0.0453109	1					2.01753	1.11556	0.281604
0.0463646	1	0.0484721	1	0.0463646	1					1.45113	2.99477	1.22934
0.0474183	1	0.0495258	1	0.0474183	1					9.68745	11.1086	8.14434
0.0484721	1	0.0505796	1	0.0484721	1					206.563	6.22747	4.80769
0.0495258	1	0.0516333	1	0.0495258	1					12.9257	9.53631	11.9823
0.0505796	1	0.052687	1	0.0505796	1					2.67588	1.34872	2.62038
0.0516333	1	0.0537408	1	0.0516333	1					7.77191	6.89076	7.74296
0.052687	1	0.0547945	1	0.052687	1					2.11194	1.16913	1.56378
0.0537408	1	0.0558483	1	0.0537408	1					1.83031	0.800109	4.07562
0.0547945	1	0.056902	1	0.0547945	1					9.4502	9.47523	8.31298
0.0558483	1	0.0579557	1	0.0558483	1					8.32916	5.72758	5.58052
0.056902	1	0.0590095	1	0.056902	1					3.75779	1.38658	2.15157
0.0579557	1	0.0600632	1	0.0579557	1					0.758159	1.24274	2.75046
0.0590095	1	0.061117	1	0.0590095	1					2.2345	1.04272	1.4541
0.0600632	1	0.0621707	1	0.0600632	1					14.0777	15.0736	17.0803
0.061117	1	0.0632244	1	0.061117	1					10.4296	11.0836	9.46114
0.0621707	1	0.0642782	1	0.0621707	1					4.68116	10.2302	1.23386
0.0632244	1	0.0653319	1	0.0632244	1					4.14715	2.29347	2.95362
0.0642782	1	0.0663857	1	0.0642782	1					1.10012	1.0514	1.52777
0.0653319	1	0.0674394	1	0.0653319	1					1.69664	1.30916	2.00798
0.0663857	1	0.0684932	1	0.0663857	1					1.29575	4.76539	5.37481
0.0674394	1	0.0695469	1	0.0674394	1					11.2519	10.5213	9.90228
0.0684932	1	0.0706006	1	0.0684932	1					8.34802	2.7349	7.54936
0.0695469	1	0.0716544	1	0.0695469	1					3.29175	2.55425	2.69051
0.0706006	1	0.0727081	1	0.0706006	1					0.562849	2.27271	2.15587
0.0716544	1	0.0737619	1	0.0716544	1					2.17414	1.66222	2.4142
0.0727081	1	0.0748156	1	0.0727081	1					7.46185	10.7787	11.1931
0.0737619	1	0.0758693	1	0.0737619	1					9.45743	10.5718	9.42747
0.0748156	1	0.0769231	1	0.0748156	1					6.27879	1.7466	8.16907
0.0758693	1	0.0779768	1	0.0758693	1					1.95635	2.71084	3.88347
0.0769231	1	0.0790306	1	0.0769231	1					5.28685	11.6794	5.12773
0.0779768	1	0.0800843	1	0.0779768	1					1.90983	1.4412	1.27714
0.0790306	1	0.081138	1	0.0790306	1					13.3142	12.9026	13.7463
0.0800843	1	0.0821918	1	0.0800843	1					9.67374	9.28522	7.51348
0.081138	1	0.0832455	1	0.081138	1					158.741	2.03272	8.46877
0.0821918	1	0.0842993	1	0.0821918	1					776.188	773.844	11.1378
0.0832455	1	0.085353	1	0.0832455	1					9.3561	4.36623	11.3047
0.0842993	1	0.0864067	1	0.0842993	1					2.462	1.20415	0.740415
0.085353	1	0.0874605	1	0.085353	1					5.97537	2.82087	2.04206
0.0864067	1	0.0885142	1	0.0864067	1					10.1925	11.216	8.92456
0.0874605	1	0.0906217	1	0.0874605	1					170.913	7.67067	3.64016
0.0885142	1	0.0916754	1	0.0885142	1					6.78483	12.1924	9.33696
0.089568	1	0.0927292	1	0.089568	1					2.6148	1.77407	2.29434
0.0906217	1	0.0937829	1	0.0906217	1					2.60817	1.19156	0.59743
0.0916754	1	0.0948367	1	0.0916754	1					5.00854	2.69081	5.50745
0.0927292	1	0.0958904	1	0.0927292	1					10.8173	10.3698	9.89944
0.0937829	1	0.0969442	1	0.0937829	1					534.295	7.38965	7.25611
0.0948367	1	0.0979979	1	0.0948367	1					2.54609	2.10292	2.06014
0.0958904	1	0.0990516	1	0.0958904	1					1.94853	2.41804	2.03358
0.0969442	1	0.100105	1	0.0969442	1					2.53436	0.888795	1.27453
0.0979979	1	0.101159	1	0.0979979	1					9.21907	11.1869	5.0463
0.0990516	1	0.102213	1	0.0990516	1					11.4252	11.0076	9.50724
0.100105	1	0.103267	1	0.100105	1					336.886	6.17406	6.26743
0.101159	1	0.10432	1	0.101159	1					0.662833	0.767148	0.563065
0.102213	1	0.105374	1	0.102213	1					1.84932	1.35273	2.43579
0.103267	1	0.106428	1	0.103267	1					1.95176	0.533849	1.56244
0.10432	1	0.107482	1	0.10432	1					6.50204	4.87915	2.54531
0.105374	1	0.108535	1	0.105374	1					9.98713	10.9383	8.81186
0.106428	1	0.109589	1	0.106428	1					178.093	5.94022	11.4639
0.107482	1	0.110643	1	0.107482	1					2.54705	1.11198	0.813853
0.108535	1	0.111697	1	0.108535	1					1.96633	1.66133	2.52433
0.109589	1	0.11275	1	0.109589	1					2.78762	1.21845	1.99716
0.110643	1	0.113804	1	0.110643	1					6.06546	7.86254	3.82429
0.111697	1	0.114858	1	0.111697	1					11.6045	10.7728	9.18551
0.11275	1	0.115911	1	0.113804	1					7.41912	4.67259	12.1046
0.113804	1	0.116965	1	0.114858	1					18.4308	17.7371	20.0188
0.114858	1	0.118019	1	0.115911	1					2.51713	2.50486	2.73378
0.115911	1	0.119073	1	0.116965	1					2.15229	2.56545	1.88358
0.116965	1	0.120126	1	0.118019	1					1.36438	1.02271	0.952191
0.118019	1	0.12118	1	0.119073	1					9.26094	10.826	8.75896
0.119073	1	0.122234	1	0.120126	1					337.231	5.19406	10.4008
0.120126	1	0.123288	1	0.12118	1					13.991	14.4281	9.90508
0.12118	1	0.124341	1	0.122234	1					2.76793	2.19484	2.87238
0.123288	1	0.125395	1	0.124341	1					3.27827	3.87652	4.09214
0.124341	1	0.126449	1	0.125395	1					2.36155	1.6694	1.56996
0.125395	1	0.127503	1	0.126449	1					9.20666	10.1784	7.86605
0.126449	1	0.128556	1	0.127503	1					173.019	3.79127	13.6101
0.127503	1	0.12961	1	0.128556	1					2.16878	6.34336	0.770163
0.128556	1	0.130664	1	0.12961	1					1.59401	1.5823	2.38529
0.12961	1	0.131718	1	0.130664	1					4.61143	5.57904	5.42541
0.130664	1	0.132771	1	0.131718	1					4.86748	12.8226	13.1349
0.131718	1	0.133825	1	0.132771	1					10.5446	12.266	8.67483
0.132771	1	0.134879	1	0.133825	1					338.999	7.18155	13.7786
0.133825	1	0.135933	1	0.134879	1					15.9602	6.50964	4.15553
0.134879	1	0.136986	1	0.135933	1					3.03167	2.44497	3.19589
0.135933	1	0.13804	1	0.136986	1					5.99834	4.55071	4.83707
0.136986	1	0.139094	1	0.13804	1					16.8361	15.1702	17.802
0.13804	1	0.140148	1	0.139094	1					10.7083	11.791	9.99609
0.139094	1	0.141201	1	0.140148	1					6.66139	6.94092	7.34883
0.140148	1	0.142255	1	0.141201	1					10.7943	6.50344	5.77321
0.141201	1	0.143309	1	0.142255	1					2.91122	2.741	3.54054
0.142255	1	0.144362	1	0.143309	1					7.08878	5.68289	5.28547
0.143309	1	0.145416	1	0.144362	1					259.85	11.7211	8.93904
0.144362	1	0.14647	1	0.145416	1					10.6448	12.1439	10.0872
0.14647	1	0.147524	1	0.14647	1					5.117	5.468	5.71394
0.147524	1	0.148577	1	0.147524	1					11.6783	11.5211	9.31535
0.148577	1	0.149631	1	0.148577	1					3.35178	3.38778	3.57868
0.149631	1	0.150685	1	0.149631	1					9.13731	4.13958	3.87629
0.150685	1	0.151739	1	0.150685	1					3.84175	2.85071	2.35229
0.151739	1	0.152792	1	0.151739	1					10.2146	11.7908	9.206
0.152792	1	0.153846	1	0.152792	1					4.7387	1.3177	4.69451
0.153846	1	0.1549	1	0.153846	1					6.23821	5.5325	6.63502
0.1549	1	0.155954	1	0.1549	1					4.05256	5.70039	4.23737
0.155954	1	0.157007	1	0.155954	1					312.587	4.71995	772.448
0.157007	1	0.158061	1	0.157007	1					1.99743	1.4102	1.46324
0.158061	1	0.159115	1	0.158061	1					10.5728	11.0456	10.0423
0.159115	1	0.160169	1	0.159115	1					2.61581	2.37086	7.03215
0.160169	1	0.161222	1	0.160169	1					244.607	17.5838	15.0185
0.161222	1	0.162276	1	0.161222	1					12.6177	5.54848	6.10522
0.162276	1	0.16333	1	0.162276	1					6.73463	7.49862	7.16074
0.16333	1	0.164384	1	0.16333	1					5.48846	6.20745	6.00428
0.164384	1	0.165437	1	0.164384	1					1111.2	8.69867	7.72458
0.165437	1	0.166491	1	0.165437	1					141.27	1.1039	5.50543
0.166491	1	0.167545	1	0.166491	1					4.76402	3.96502	3.79097
0.167545	1	0.168599	1	0.167545	1					9.59639	10.428	4.86888
0.168599	1	0.169652	1	0.168599	1					8.17715	6.28103	3.10978
0.169652	1	0.170706	1	0.169652	1					11.349	8.80627	9.87072
0.170706	1	0.17176	1	0.170706	1					780.952	176.582	182.65
0.17176	1	0.172813	1	0.17176	1					3.84287	2.75285	2.88372
0.172813	1	0.173867	1	0.172813	1					8.48494	8.45027	3.39692
0.173867	1	0.174921	1	0.173867	1					2.37492	34.4912	12.468
0.174921	1	0.175975	1	0.174921	1					2.90884	1.68537	1.04442
0.175975	1	0.177028	1	0.175975	1					297.036	190.236	156.692
0.177028	1	0.178082	1	0.177028	1					2.55411	2.7799	2.30526
0.178082	1	0.179136	1	0.178082	1					12.0028	13.9001	11.1687
0.179136	1	0.18019	1	0.179136	1					8.47822	38.6525	18.205
0.18019	1	0.181243	1	0.18019	1					26.2922	27.052	25.7944
0.181243	1	0.182297	1	0.181243	1					6.73399	3.31309	2.08169
0.182297	1	0.183351	1	0.182297	1					151.143	777.213	152.971
0.183351	1	0.184405	1	0.183351	1					2.87134	2.72449	2.25815
0.184405	1	0.185458	1	0.184405	1					3.94636	5.21006	12.038
0.185458	1	0.186512	1	0.185458	1					632.135	628.967	631.925
0.186512	1	0.187566	1	0.186512	1					29.5214	148.141	21.1425
0.187566	1	0.18862	1	0.187566	1					153.589	7.12158	151.978
0.18862	1	0.189673	1	0.18862	1					3.77193	3.68759	3.27903
0.189673	1	0.190727	1	0.189673	1					9.88709	5.8814	15.6132
0.190727	1	0.191781	1	0.190727	1					10.0613	8.92691	8.69794
0.191781	1	0.192835	1	0.191781	1					149.64	4.98118	150.394
0.192835	1	0.193888	1	0.192835	1					4.35899	4.31821	3.98926
0.193888	1	0.194942	1	0.193888	1					9.3809	11.1556	18.0512
0.194942	1	0.195996	1	0.194942	1					402.753	5.05433	3.17939
0.195996	1	0.19705	1	0.195996	1					557.975	44.3514	556.853
0.19705	1	0.198103	1	0.19705	1					3.85595	2.98656	3.23037
0.198103	1	0.199157	1	0.198103	1					5.9466	9.87856	8.96336
0.199157	1	0.200211	1	0.199157	1					12.7232	5.20125	4.41325
0.200211	1	0.201264	1	0.200211	1					22.3763	96.2712	25.9124
0.201264	1	0.202318	1	0.201264	1					4.11583	3.67383	3.52636
0.202318	1	0.203372	1	0.202318	1					3.37482	5.99496	3.68557
0.203372	1	0.204426	1	0.203372	1					697.691	693.647	697.666
0.204426	1	0.205479	1	0.204426	1					7.32977	10.4991	1.94271
0.205479	1	0.206533	1	0.205479	1					4.69576	3.98862	3.93798
0.206533	1	0.207587	1	0.206533	1					9.47676	9.82898	7.16454
0.207587	1	0.208641	1	0.207587	1					672.235	669.996	672.603
0.208641	1	0.209694	1	0.208641	1					9.22739	6.09534	3.80026
0.209694	1	0.210748	1	0.209694	1					4.31046	3.87184	4.14799
0.210748	1	0.211802	1	0.210748	1					9.6187	10.7612	7.09921
0.211802	1	0.212856	1	0.211802	1					261.67	261.311	566.744
0.212856	1	0.213909	1	0.212856	1					10.8287	8.98724	6.46239
0.213909	1	0.214963	1	0.213909	1					4.17346	4.10112	4.21594
0.214963	1	0.216017	1	0.214963	1					6.91381	4.43051	3.23897
0.216017	1	0.217071	1	0.216017	1					6.46682	6.6385	4.09518
0.217071	1	0.218124	1	0.217071	1					3.68605	3.28009	3.79243
0.219178	1	0.219178	1	0.218124	1					6.17972	5.03909	2.49556
0.220232	1	0.220232	1	0.219178	1					4.15688	2.25641	4.1934
0.221286	1	0.222339	1	0.220232	1					4.62754	3.88446	4.50792
0.222339	1	0.223393	1	0.221286	1					6.40076	3.85846	3.24082
0.223393	1	0.224447	1	0.222339	1					360.177	355.334	361.331
0.224447	1	0.225501	1	0.223393	1					3.48299	3.08853	4.56678
0.225501	1	0.226554	1	0.224447	1					3.23698	3.15474	3.736
0.226554	1	0.227608	1	0.225501	1					5.39109	3.9795	3.3672
0.227608	1	0.228662	1	0.226554	1					368.247	7.15922	5.1746
0.228662	1	0.229715	1	0.227608	1					4.21838	3.86499	3.72452
0.229715	1	0.230769	1	0.228662	1					5.27399	4.39965	2.2902
0.230769	1	0.231823	1	0.229715	1					13.161	5.1374	6.60454
0.231823	1	0.232877	1	0.230769	1					4.71835	4.72376	4.41254
0.232877	1	0.23393	1	0.231823	1					6.08558	4.15641	2.55177
0.23393	1	0.234984	1	0.232877	1					11.8958	9.48757	10.7781
0.234984	1	0.236038	1	0.23393	1					8.05603	4.38764	2.72333
0.236038	1	0.237092	1	0.234984	1					6.95701	4.70183	1.27178
0.237092	1	0.238145	1	0.236038	1					10.7235	11.3006	5.07627
0.238145	1	0.239199	1	0.237092	1					11.49	4.99063	2.47023
0.239199	1	0.240253	1	0.238145	1					7.92448	4.98995	2.55854
0.240253	1	0.241307	1	0.239199	1					9.80311	4.50419	2.83622
0.241307	1	0.24236	1	0.240253	1					6.93607	5.63575	1.08968
0.24236	1	0.243414	1	0.241307	1					8.77155	3.87589	2.97826
0.243414	1	0.244468	1	0.24236	1					5.96062	5.23638	2.25888
0.244468	1	0.245522	1	0.243414	1					7.05386	3.59602	2.94105
0.245522	1	0.246575	1	0.244468	1					6.6015	5.0452	0.765738
0.246575	1	0.247629	1	0.245522	1					8.98649	3.78018	3.351
0.247629	1	0.248683	1	0.246575	1					9.38555	6.59927	0.0966185
0.248683	1	0.249737	1	0.247629	1					10.8541	5.13631	3.42322
0.249737	1	0.25079	1	0.248683	1					8.76991	5.62732	1.17718
0.25079	1	0.251844	1	0.249737	1					9.50608	5.02046	3.09004
0.251844	1	0.252898	1	0.25079	1					9.90024	5.05493	0.985802
0.252898	1	0.253952	1	0.251844	1					10.5617	4.85016	3.45181
0.253952	1	0.255005	1	0.252898	1					9.14461	215.212	0.730068
0.255005	1	0.256059	1	0.253952	1					10.0934	4.35549	2.57267
0.256059	1	0.258166	1	0.255005	1					10.0993	5.24127	2.40938
0.257113	1	0.25922	1	0.256059	1					11.61	5.68342	3.06057
0.258166	1	0.260274	1	0.257113	1					9.17622	4.15601	1.43915
0.25922	1	0.261328	1	0.258166	1					10.1529	4.55533	3.01946
0.260274	1	0.262381	1	0.25922	1					10.5682	4.71963	2.37055
0.261328	1	0.263435	1	0.260274	1					11.288	5.56085	2.6927
0.262381	1	0.264489	1	0.261328	1					6.99509	6.3582	3.43258
0.263435	1	0.265543	1	0.262381	1					11.3167	5.15034	2.2716
0.264489	1	0.266596	1	0.263435	1					4.50213	6.06397	2.99421
0.265543	1	0.26765	1	0.264489	1					5.4725	3.84866	3.06766
0.266596	1	0.268704	1	0.265543	1					6.0969	7.31166	2.76254
0.26765	1	0.269758	1	0.266596	1					3.98705	3.50779	2.62453
0.268704	1	0.270811	1	0.26765	1					6.8184	7.35272	2.27073
0.269758	1	0.271865	1	0.268704	1					2.63232	3.87548	3.6801
0.270811	1	0.272919	1	0.269758	1					617.934	5.1734	778.262
0.271865	1	0.273973	1	0.270811	1					2.23887	3.40819	3.15045
0.272919	1	0.275026	1	0.271865	1					60.5709	979.285	14.8563
0.273973	1	0.27608	1	0.272919	1					0.466308	0.295366	0.858355
0.275026	1	0.277134	1	0.273973	1					2.79897	2.83782	2.25512
0.27608	1	0.278188	1	0.275026	1					1.1909	0.636624	1.06658
0.277134	1	0.279241	1	0.27608	1					6.27699	4.10809	3.58403
0.278188	1	0.280295	1	0.277134	1					4.04473	4.13891	7.67579
0.279241	1	0.281349	1	0.278188	1					6.5677	7.76835	5.17279
0.280295	1	0.282403	1	0.279241	1					3.15711	1.63133	1.93034
0.281349	1	0.283456	1	0.280295	1					11.0652	1.71059	6.87643
0.282403	1	0.28451	1	0.281349	1					3.35868	1.80254	2.78646
0.283456	1	0.285564	1	0.282403	1					266.208	267.984	414.285
0.28451	1	0.286617	1	0.283456	1					125.753	133.301	144.856
0.285564	1	0.287671	1	0.28451	1					416.458	3.84002	7.89503
0.286617	1	0.288725	1	0.285564	1					131.163	133.979	132.528
0.287671	1	0.289779	1	0.286617	1					8.27184	8.43533	6.36102
0.288725	1	0.290832	1	0.287671	1					599.98	595.867	600.379
0.289779	1	0.291886	1	0.288725	1					631.759	8.05001	11.2639
0.290832	1	0.29294	1	0.289779	1					420.391	0.876259	0.925244
0.291886	1	0.293994	1	0.290832	1					134.564	49.0417	135.819
0.29294	1	0.295047	1	0.291886	1					1.78781	2.9773	1.38432
0.293994	1	0.296101	1	0.29294	1					761.01	757.531	0.862593
0.295047	1	0.297155	1	0.293994	1					648.759	7.27849	10.3907
0.296101	1	0.298209	1	0.295047	1					131.036	26.0535	28.5266
0.297155	1	0.299262	1	0.296101	1					6.37736	9.08996	6.48468
0.298209	1	0.300316	1	0.297155	1					15.6972	12.2739	10.8068
0.299262	1	0.30137	1	0.298209	1					5.20481	154.661	155.568
0.300316	1	0.302424	1	0.299262	1					10.7717	11.89	7.14118
0.30137	1	0.303477	1	0.300316	1					5.51829	1.79932	3.33146
0.302424	1	0.304531	1	0.30137	1					4.99358	3.15109	1.38885
0.303477	1	0.305585	1	0.303477	1					8.7737	11.4658	4.53738
0.304531	1	0.306639	1	0.304531	1					750.021	747.262	9.96096
0.305585	1	0.307692	1	0.305585	1					633.533	5.00995	6.24835
0.306639	1	0.308746	1	0.306639	1					1.47773	1.85454	0.813952
0.307692	1	0.3098	1	0.307692	1					3.3676	1.73166	1.04183
0.308746	1	0.310854	1	0.308746	1					748.996	746.756	749.322
0.3098	1	0.312961	1	0.3098	1					2.89377	3.17976	2.12915
0.310854	1	0.314015	1	0.310854	1					60.6394	23.0628	6.02183
0.311907	1	0.315068	1	0.311907	1					8.78075	8.3655	5.24266
0.312961	1	0.316122	1	0.312961	1					4.41072	1.44375	3.05134
0.314015	1	0.317176	1	0.314015	1					2.92163	1.71947	3.68036
0.315068	1	0.31823	1	0.315068	1					66.2747	8.23233	5.73536
0.316122	1	0.319283	1	0.316122	1					684.998	682.719	684.346
0.317176	1	0.320337	1	0.317176	1					0.419443	4.0247	3.27511
0.31823	1	0.321391	1	0.31823	1					66.7976	11.9796	8.78572
0.319283	1	0.322445	1	0.319283	1					4.53368	1.08933	4.56332
0.320337	1	0.323498	1	0.320337	1					73.2586	1064.96	12.5371
0.321391	1	0.324552	1	0.321391	1					708.486	237.136	72.6042
0.322445	1	0.325606	1	0.322445	1					32.3154	4.39729	8.82981
0.323498	1	0.32666	1	0.323498	1					12.6661	17.3803	17.6926
0.324552	1	0.327713	1	0.324552	1					2.48761	5.45417	0.733334
0.325606	1	0.328767	1	0.325606	1					380.955	380.665	2.64293
0.32666	1	0.329821	1	0.32666	1					3.66127	157.127	9.0163
0.327713	1	0.330875	1	0.327713	1					379.086	375.657	378.93
0.328767	1	0.331928	1	0.328767	1					3.69902	160.296	2.18824
0.329821	1	0.332982	1	0.329821	1					392.738	389.541	389.955
0.330875	1	0.334036	1	0.330875	1					1.00105	4.48688	4.04838
0.331928	1	0.33509	1	0.331928	1					875.674	11.493	3.29441
0.332982	1	0.336143	1	0.332982	1					4.00611	4.19461	3.55796
0.334036	1	0.337197	1	0.334036	1					394.328	391.938	391.432
0.33509	1	0.338251	1	0.33509	1					6.18444	11.0617	4.11638
0.336143	1	0.339305	1	0.336143	1					5.23856	4.21545	4.729
0.337197	1	0.340358	1	0.337197	1					3.97532	2.251	1.40964
0.338251	1	0.341412	1	0.338251	1					3.52146	3.49779	4.28356
0.339305	1	0.343519	1	0.339305	1					4.62797	8.38245	6.68798
0.340358	1	0.344573	1	0.340358	1					2.54011	4.297	4.17488
0.341412	1	0.345627	1	0.341412	1					3.49449	6.15863	5.25578
0.342466	1	0.346681	1	0.342466	1					2.60962	4.49437	169.355
0.343519	1	0.347734	1	0.343519	1					6.38149	7.31034	6.35607
0.344573	1	0.348788	1	0.344573	1					1.12457	4.59006	3.1513
0.345627	1	0.349842	1	0.345627	1					8.2208	7.85159	8.89162
0.346681	1	0.350896	1	0.346681	1					4.18906	4.2471	3.87024
0.347734	1	0.351949	1	0.347734	1					7.84515	5.33514	9.96508
0.348788	1	0.353003	1	0.348788	1					2.70964	2.96321	3.14346
0.349842	1	0.354057	1	0.349842	1					9.31746	8.72843	12.1997
0.350896	1	0.355111	1	0.350896	1					5.60516	3.35216	1.85069
0.351949	1	0.356164	1	0.351949	1					271.424	56.164	19.0221
0.353003	1	0.357218	1	0.353003	1					4.95232	3.11886	2.20426
0.354057	1	0.358272	1	0.354057	1					2.16572	3.2602	1.31488
0.355111	1	0.359326	1	0.355111	1					5.90892	5.18572	2.06722
0.356164	1	0.360379	1	0.356164	1					6.29837	7.01725	4.51469
0.357218	1	0.361433	1	0.357218	1					1.64792	8.39738	4.80093
0.358272	1	0.362487	1	0.358272	1					5.32677	5.86353	2.59313
0.359326	1	0.363541	1	0.359326	1					3.01815	3.12211	1.28117
0.360379	1	0.364594	1	0.360379	1					2.66552	2.63038	2.37544
0.361433	1	0.365648	1	0.361433	1					4.71787	5.22973	2.15975
0.362487	1	0.366702	1	0.362487	1					5.12868	6.47189	3.12194
0.363541	1	0.367756	1	0.363541	1					1.26242	2.62101	1.03251
0.364594	1	0.368809	1	0.364594	1					6.53067	6.83316	3.92397
0.365648	1	0.369863	1	0.365648	1					3.36541	1.12985	1.72961
0.366702	1	0.370917	1	0.366702	1					7.12397	7.36455	3.99781
0.367756	1	0.37197	1	0.367756	1					1.80799	3.84305	2.88384
0.368809	1	0.373024	1	0.368809	1					3.67131	5.29135	1.64727
0.369863	1	0.374078	1	0.369863	1					1.35913	3.91402	2.54858
0.370917	1	0.375132	1	0.370917	1					3.63804	6.02737	3.51773
0.37197	1	0.376185	1	0.37197	1					0.322918	5.46414	3.70599
0.373024	1	0.377239	1	0.373024	1					6.81165	7.2107	4.15388
0.374078	1	0.378293	1	0.374078	1					0.455788	4.43756	2.98909
0.375132	1	0.379347	1	0.375132	1					10.554	8.40541	6.06204
0.376185	1	0.3804	1	0.376185	1					3.94296	3.41878	2.78695
0.378293	1	0.381454	1	0.377239	1					3.06348	2.47215	1.08486
0.379347	1	0.382508	1	0.378293	1					8.69638	9.29952	6.53436
0.3804	1	0.383562	1	0.379347	1					1.98888	2.04534	2.10207
0.381454	1	0.384615	1	0.3804	1					2.17729	3.03578	4.41998
0.382508	1	0.385669	1	0.381454	1					3.14948	4.35801	1.54718
0.383562	1	0.386723	1	0.382508	1					2.70002	1.42446	0.75776
0.384615	1	0.387777	1	0.383562	1					374.859	372.026	6.8803
0.385669	1	0.38883	1	0.384615	1					2.75605	5.15359	2.80631
0.386723	1	0.389884	1	0.385669	1					1.18153	0.683001	0.574191
0.387777	1	0.390938	1	0.386723	1					13.5284	10.1135	3.26951
0.38883	1	0.391992	1	0.387777	1					4.23187	3.48649	7.44578
0.389884	1	0.393045	1	0.38883	1					0.335745	0.608597	0.926015
0.390938	1	0.394099	1	0.389884	1					29.5144	32.7414	29.0555
0.391992	1	0.395153	1	0.390938	1					4.8403	5.90017	4.04615
0.394099	1	0.396207	1	0.391992	1					13.3815	13.7128	6.64906
0.395153	1	0.39726	1	0.393045	1					1.36528	1.17452	1.20142
0.396207	1	0.398314	1	0.394099	1					15.5645	16.3996	10.3878
0.39726	1	0.399368	1	0.395153	1					0.360841	0.722191	0.618617
0.398314	1	0.400421	1	0.396207	1					4.70511	1.85289	3.52704
0.399368	1	0.401475	1	0.39726	1					1.59403	1.76382	2.35268
0.400421	1	0.402529	1	0.398314	1					1.39477	0.323544	2.02266
0.401475	1	0.403583	1	0.399368	1					1.66444	1.96443	1.02877
0.402529	1	0.404636	1	0.400421	1					9.21698	2.20984	3.40754
0.403583	1	0.40569	1	0.401475	1					0.178509	0.636741	1.49613
0.404636	1	0.406744	1	0.402529	1					1.08501	1.25847	2.12602
0.40569	1	0.407798	1	0.403583	1					4.96675	10.229	10.3523
0.406744	1	0.408851	1	0.404636	1					3.20372	3.87792	8.10807
0.407798	1	0.409905	1	0.40569	1					4.45848	2.67511	0.407164
0.408851	1	0.410959	1	0.406744	1					1.09736	1.94082	1.51093
0.409905	1	0.412013	1	0.407798	1					3.89429	4.27622	4.04098
0.410959	1	0.413066	1	0.408851	1					2.96591	3.04395	4.93795
0.412013	1	0.41412	1	0.409905	1					377.178	15.5521	15.4187
0.413066	1	0.415174	1	0.410959	1					2.13902	2.74977	1.96787
0.41412	1	0.416228	1	0.412013	1					1.34749	2.35522	2.21473
0.415174	1	0.418335	1	0.41412	1					62.333	60.214	61.8589
0.416228	1	0.419389	1	0.415174	1					4.31137	360.807	5.02021
0.417281	1	0.420443	1	0.416228	1					2.45508	2.2436	2.06671
0.418335	1	0.421496	1	0.417281	1					12.3745	11.8526	10.8414
0.419389	1	0.42255	1	0.418335	1					1.34745	1.31631	1.83961
0.420443	1	0.423604	1	0.419389	1					3.7315	4.97985	1.81362
0.421496	1	0.424658	1	0.420443	1					472.663	366.453	452.358
0.42255	1	0.425711	1	0.421496	1					18.3466	17.7628	17.25
0.423604	1	0.426765	1	0.42255	1					19.6879	15.0786	16.842
0.424658	1	0.427819	1	0.423604	1					3.20426	3.28625	1.6928
0.425711	1	0.428872	1	0.424658	1					1.99055	1.73505	0.557164
0.426765	1	0.429926	1	0.425711	1					6.07971	74.881	5.9341
0.427819	1	0.43098	1	0.426765	1					14.1073	10.993	12.2969
0.428872	1	0.432034	1	0.427819	1					10.4392	8.93457	7.68374
0.429926	1	0.433087	1	0.428872	1					389.089	389.715	757.554
0.43098	1	0.434141	1	0.429926	1					6.13911	4.30563	3.84741
0.432034	1	0.435195	1	0.43098	1					17.6908	15.1464	14.3799
0.433087	1	0.436249	1	0.432034	1					4.47244	4.02873	3.67182
0.434141	1	0.437302	1	0.433087	1					4.31047	0.27945	2.12445
0.435195	1	0.438356	1	0.434141	1					699.082	105.626	13.9447
0.436249	1	0.43941	1	0.435195	1					5.54762	456.498	1.86151
0.437302	1	0.440464	1	0.436249	1					3.25013	3.3151	3.42511
0.438356	1	0.441517	1	0.437302	1					7.88855	8.96216	7.74651
0.43941	1	0.442571	1	0.438356	1					6.33195	6.61501	6.33744
0.440464	1	0.443625	1	0.43941	1					6.18421	3.81542	2.71895
0.441517	1	0.444679	1	0.440464	1					3.05761	1.37356	2.87947
0.442571	1	0.445732	1	0.441517	1					1.1439	2.67402	3.93948
0.443625	1	0.446786	1	0.442571	1					129.172	1.29637	5.98243
0.444679	1	0.44784	1	0.443625	1					13.1698	14.1921	13.4744
0.445732	1	0.448894	1	0.444679	1					3.14466	1.59631	1.57153
0.446786	1	0.449947	1	0.445732	1					12.6068	13.6027	13.0456
0.44784	1	0.451001	1	0.446786	1					8.85533	7.31009	6.76197
0.448894	1	0.452055	1	0.44784	1					3.58325	1.77827	3.15274
0.449947	1	0.453109	1	0.448894	1					648.979	637.857	28.7973
0.451001	1	0.454162	1	0.449947	1					4.20849	3.75357	3.05547
0.452055	1	0.455216	1	0.451001	1					5.01257	3.32309	2.68892
0.453109	1	0.45627	1	0.452055	1					24.5898	560.741	17.8016
0.454162	1	0.457323	1	0.453109	1					3.58984	1.01118	1.82191
0.455216	1	0.458377	1	0.454162	1					11.0807	10.5113	11.0815
0.45627	1	0.459431	1	0.455216	1					5.82913	4.88659	4.00592
0.457323	1	0.460485	1	0.45627	1					5.30855	6.89266	5.51122
0.458377	1	0.461538	1	0.457323	1					698.775	7.6953	5.31326
0.459431	1	0.462592	1	0.458377	1					2.57355	1.95882	2.12311
0.460485	1	0.463646	1	0.459431	1					4.20188	4.03696	5.55407
0.461538	1	0.4647	1	0.460485	1					716.452	584.506	5.1163
0.462592	1	0.465753	1	0.461538	1					3.17558	2.35254	2.75034
0.463646	1	0.466807	1	0.462592	1					2.58145	6.43554	8.74033
0.4647	1	0.467861	1	0.463646	1					314.757	734.435	278.821
0.465753	1	0.468915	1	0.4647	1					13.8696	10.7937	2.98271
0.466807	1	0.469968	1	0.465753	1					797.275	8.60004	11.1367
0.467861	1	0.471022	1	0.466807	1					2.86419	2.76536	2.35655
0.468915	1	0.472076	1	0.467861	1					3.71198	6.8437	5.31994
0.469968	1	0.47313	1	0.468915	1					2.25929	502.814	26.4218
0.471022	1	0.474183	1	0.469968	1					2.41793	1.24471	2.76055
0.472076	1	0.475237	1	0.471022	1					2.12256	10.9268	7.43077
0.47313	1	0.476291	1	0.472076	1					16.3545	11.1285	13.3056
0.474183	1	0.477345	1	0.47313	1					9.97078	10.9836	4.84768
0.475237	1	0.478398	1	0.474183	1					3.58222	2.85077	2.24977
0.476291	1	0.479452	1	0.475237	1					1.47299	3.70816	3.08335
0.477345	1	0.480506	1	0.476291	1					557.177	362.688	357.242
0.477345	0.997797	0.48156	1	0.477345	1					5.217	5.37756	5.09486
0.478398	0.997802	0.482613	1	0.478398	1					5.38487	9.43049	4.15743
0.479452	0.997807	0.483667	1	0.479452	1					18.333	10.6603	2.75381
0.480506	0.997812	0.484721	1	0.480506	1					11.966	11.708	10.8775
0.48156	0.997817	0.485774	1	0.48156	1					1.67824	1.55476	1.60984
0.482613	0.997821	0.486828	1	0.482613	1					1.71019	0.401542	1.45341
0.483667	0.997826	0.487882	1	0.483667	1					8.49856	9.19792	10.6444
0.484721	0.997831	0.488936	1	0.484721	1					1.18714	1.64231	1.31713
0.485774	0.997835	0.489989	1	0.486828	1					589.328	7.5834	6.97347
0.486828	0.99784	0.491043	1	0.487882	1					13.1164	12.3328	6.44668
0.487882	0.997845	0.492097	1	0.488936	1					512.547	1.72784	2.1284
0.488936	0.997849	0.493151	1	0.489989	1					2.86281	6.46609	3.85272
0.489989	0.997854	0.494204	1	0.491043	1					22.1088	19.4081	15.2015
0.491043	0.997859	0.495258	1	0.492097	1					2.47024	3.00185	2.5127
0.492097	0.997863	0.496312	1	0.493151	1					5.2786	2.01481	0.221886
0.493151	0.997868	0.497366	1	0.494204	1					548.054	547.49	16.1273
0.494204	0.997872	0.498419	1	0.495258	1					4.70567	5.61028	6.43248
0.495258	0.997877	0.499473	1	0.496312	1					6.79014	4.25673	6.89538
0.496312	0.997881	0.500527	1	0.497366	1					2.14905	2.89186	2.11234
0.497366	0.997886	0.501581	1	0.498419	1					12.3348	9.38589	10.7364
0.498419	0.99789	0.502634	1	0.499473	1					7.21616	7.48406	8.9198
0.499473	0.997895	0.503688	1	0.500527	1					4.47876	2.69176	1.08055
0.500527	0.997899	0.504742	1	0.502634	1					4.47709	1.85017	3.02741
0.501581	0.997904	0.505796	1	0.503688	1					6.77981	7.62703	7.43911
0.502634	0.997908	0.506849	1	0.504742	1					2.37433	646.141	7.00636
0.503688	0.997912	0.507903	1	0.505796	1					1.7723	2.4281	1.38575
0.504742	0.997917	0.508957	1	0.506849	1					6.02836	5.96837	2.49075
0.505796	0.997921	0.510011	1	0.507903	1					8.4183	7.25769	6.93711
0.506849	0.997925	0.511064	1	0.508957	1					1.3554	4.05113	4.47482
0.507903	0.99793	0.512118	1	0.510011	1					3.07492	3.81963	4.14862
0.508957	0.997934	0.513172	1	0.511064	1					1.80112	0.923127	1.9971
0.510011	0.997938	0.514226	1	0.512118	1					678.191	26.8073	35.1099
0.511064	0.997942	0.515279	1	0.513172	1					2.20382	2.75151	1.75891
0.512118	0.997947	0.516333	1	0.514226	1					7.39014	10.7392	5.3763
0.513172	0.997951	0.517387	1	0.515279	1					1.01088	0.653391	1.70581
0.514226	0.997955	0.51844	1	0.516333	1					13.0084	12.1865	16.1353
0.515279	0.997959	0.519494	1	0.517387	1					2.84053	4.01097	4.36045
0.516333	0.997963	0.520548	1	0.51844	1					3.26382	1.50727	0.831314
0.517387	0.997967	0.521602	1	0.519494	1					234.017	187.947	700.034
0.51844	0.997972	0.522655	1	0.520548	1					9.96738	4.96298	11.1343
0.519494	0.997976	0.523709	1	0.521602	1					1.78979	2.36116	1.36134
0.520548	0.99798	0.524763	1	0.522655	1					5.82331	7.67489	5.1027
0.521602	0.997984	0.525817	1	0.523709	1					2.08664	1.74742	1.75759
0.522655	0.997988	0.52687	1	0.523709	0.997992					5.06048	5.76256	4.25547
0.523709	0.997992	0.527924	1	0.524763	0.997996					3.82363	1.58892	0.95134
0.524763	0.997996	0.528978	1	0.525817	0.998					133.638	137.961	151.065
0.525817	0.998	0.530032	1	0.52687	0.998004					7.75669	14.7873	8.53045
0.52687	0.998004	0.531085	1	0.527924	0.998008					4.07054	4.13119	2.2265
0.527924	0.998008	0.532139	1	0.528978	0.998012					9.30066	5.87119	4.44938
0.528978	0.998012	0.533193	1	0.530032	0.998016					1.70188	1.16635	1.44218
0.530032	0.998016	0.534247	1	0.531085	0.99802					6.25011	5.48191	4.85172
0.531085	0.99802	0.5353	1	0.532139	0.998024					108.091	110.706	150.155
0.532139	0.998024	0.536354	1	0.533193	0.998028					9.80786	11.9822	7.69808
0.533193	0.998028	0.537408	1	0.534247	0.998031					1.90346	1.8352	0.534463
0.534247	0.998031	0.538462	1	0.5353	0.998035					14.241	5.5238	0.603174
0.5353	0.998035	0.539515	1	0.536354	0.998039					0.88563	0.546157	1.33318
0.536354	0.998039	0.540569	1	0.537408	0.998043					2.74096	4.6718	6.59415
0.537408	0.998043	0.541623	1	0.538462	0.998047					2.38239	0.637835	1.49199
0.538462	0.998047	0.542677	1	0.539515	0.998051					136.236	140.436	154.168
0.539515	0.998051	0.54373	1	0.540569	0.998054					437.899	409.072	334.407
0.540569	0.998054	0.544784	1	0.541623	0.998058					3.40169	3.80898	3.02482
0.541623	0.998058	0.545838	1	0.542677	0.998062					4.64809	3.11981	5.13251
0.542677	0.998062	0.546891	1	0.54373	0.998066					1.62783	1.62042	1.9611
0.54373	0.998066	0.547945	1	0.544784	0.998069					621.432	4.14643	27.9455
0.544784	0.998069	0.548999	1	0.545838	0.998073					134.971	139.512	698.901
0.545838	0.998073	0.550053	1	0.546891	0.998077					6.87308	11.2242	10.5841
0.546891	0.998077	0.551106	1	0.547945	0.998081					23.0735	22.2641	21.2172
0.547945	0.998081	0.55216	1	0.548999	0.998084					1.7821	5.21598	2.9031
0.548999	0.998084	0.553214	1	0.550053	0.998088					1.47835	0.7544	1.34124
0.550053	0.998088	0.554268	1	0.551106	0.998092					12.6685	12.6739	23.807
0.551106	0.998092	0.555321	1	0.55216	0.998095					133.818	137.167	699.38
0.55216	0.998095	0.556375	1	0.553214	0.998099					12.177	8.84694	6.26871
0.553214	0.998099	0.557429	1	0.554268	0.998102					373.504	7.62459	7.89185
0.554268	0.998102	0.558483	1	0.555321	0.998106					3.36937	1.54433	3.0881
0.555321	0.998106	0.559536	1	0.556375	0.99811					2.07484	2.12962	2.33429
0.556375	0.99811	0.56059	1	0.557429	0.998113					10.8058	11.4641	9.6494
0.557429	0.998113	0.561644	1	0.558483	0.998117					211.842	139.77	139.646
0.558483	0.998117	0.562698	1	0.559536	0.99812					8.87814	5.8598	6.18152
0.559536	0.99812	0.563751	1	0.56059	0.998124					8.37919	8.96022	7.63994
0.56059	0.998124	0.564805	1	0.561644	0.998127					4.56048	4.15332	10.8753
0.561644	0.998127	0.565859	1	0.562698	0.998131					1.11827	1.37149	1.64282
0.562698	0.998131	0.566913	1	0.563751	0.998134					14.9619	14.4928	18.8373
0.563751	0.998134	0.567966	1	0.564805	0.998138					6.97038	8.94401	8.26339
0.564805	0.998138	0.56902	1	0.565859	0.998141					25.5862	29.2682	17.5647
0.565859	0.998141	0.570074	1	0.566913	0.998145					8.75009	5.75132	8.16662
0.566913	0.998145	0.571128	1	0.567966	0.998148					0.985608	1.57006	1.50203
0.567966	0.998148	0.572181	1	0.567966	0.996303					6.63448	7.59244	5.7401
0.56902	0.998152	0.573235	1	0.56902	0.99631					843.1	136.572	704.503
0.570074	0.998155	0.574289	1	0.570074	0.996317					605.658	171.436	358.169
0.571128	0.998158	0.575342	1	0.571128	0.996324					5.67461	5.26311	3.73115
0.572181	0.998162	0.576396	1	0.572181	0.99633					4.84172	4.12778	6.93413
0.573235	0.998165	0.57745	1	0.573235	0.996337					131.04	134.043	708.897
0.574289	0.998168	0.578504	1	0.574289	0.996344					12.1329	11.0548	4.20922
0.575342	0.998172	0.579557	1	0.575342	0.99635					159.888	6.12168	5.78324
0.576396	0.998175	0.580611	1	0.576396	0.996357					6.23791	5.85422	2.67952
0.57745	0.998179	0.581665	1	0.57745	0.996364					10.374	11.7237	10.5702
0.578504	0.998182	0.582719	1	0.578504	0.99637					120.504	123.65	749.525
0.579557	0.998185	0.583772	1	0.579557	0.996377					21.4686	18.0408	18.5785
0.580611	0.998188	0.584826	1	0.580611	0.996383					332.635	178.146	582.808
0.581665	0.998192	0.58588	1	0.581665	0.99639					8.30663	13.2877	3.43183
0.582719	0.998195	0.586934	1	0.582719	0.996396					1.69081	1.39052	3.64086
0.583772	0.998198	0.587987	1	0.583772	0.996403					125.508	128.335	150.103
0.584826	0.998201	0.589041	1	0.584826	0.996409					326.364	13.9661	216.876
0.58588	0.998205	0.590095	1	0.58588	0.996416					11.2917	10.4153	15.6457
0.586934	0.998208	0.591149	1	0.586934	0.996422					7.21913	6.95757	5.13631
0.587987	0.998211	0.592202	1	0.587987	0.996429					137.101	140.286	153.893
0.589041	0.998214	0.593256	1	0.589041	0.996435					17.4002	14.8861	15.1223
0.590095	0.998217	0.59431	1	0.590095	0.996441					4.63195	3.62183	1.04881
0.591149	0.998221	0.595364	1	0.591149	0.996448					53.2311	50.9486	20.5608
0.592202	0.998224	0.596417	1	0.592202	0.996454					13.3692	15.3909	12.9277
0.593256	0.998227	0.597471	1	0.593256	0.99646					5.0928	7.62651	14.9511
0.59431	0.99823	0.598525	1	0.59431	0.996466					6.42732	7.48552	10.9339
0.595364	0.998233	0.599579	1	0.595364	0.996473					8.0239	6.60766	6.27805
0.596417	0.998236	0.600632	1	0.596417	0.996479					5.15599	5.42535	4.13557
0.597471	0.998239	0.601686	1	0.597471	0.996485					4.23796	6.90414	5.6913
0.598525	0.998243	0.60274	1	0.598525	0.996491					5.83054	6.42713	5.05317
0.599579	0.998246	0.603793	1	0.599579	0.996497					10.6642	8.305	6.12565
0.600632	0.998249	0.604847	1	0.600632	0.996503					6.69659	5.25308	6.28291
0.601686	0.998252	0.605901	1	0.601686	0.99651					7.32399	7.16141	6.94758
0.60274	0.998255	0.606955	1	0.60274	0.996516					737.267	9.2994	7.0869
0.603793	0.998258	0.608008	1	0.603793	0.996522					4.69017	5.40959	4.47367
0.604847	0.998261	0.609062	1	0.604847	0.996528					6.67569	1.90546	3.44878
0.605901	0.998264	0.610116	1	0.605901	0.996534					10.8335	9.26522	11.264
0.606955	0.998267	0.61117	1	0.606955	0.99654					6.7076	6.99513	6.16352
0.608008	0.99827	0.612223	1	0.608008	0.996546					721.154	8.0945	722.654
0.609062	0.998273	0.613277	1	0.609062	0.996552					9.30428	7.57681	6.64094
0.610116	0.998276	0.614331	1	0.610116	0.996558					8.73167	8.58434	5.65086
0.61117	0.998279	0.615385	1	0.61117	0.996564					90.7804	86.8076	15.5323
0.612223	0.998282	0.616438	1	0.612223	0.996569					8.01505	7.22111	6.48963
0.613277	0.998285	0.617492	1	0.613277	0.996575					7.70094	6.61703	5.62931
0.614331	0.998288	0.618546	1	0.614331	0.996581					13.6209	11.7739	10.4115
0.615385	0.998291	0.6196	1	0.615385	0.996587					21.1878	18.2069	18.7576
0.616438	0.998294	0.620653	1	0.616438	0.996593					6.72925	5.50142	6.09723
0.617492	0.998296	0.621707	1	0.617492	0.996599					2.67755	5.11414	0.596516
0.618546	0.998299	0.622761	1	0.618546	0.996604					12.2819	6.22329	10.3952
0.6196	0.998302	0.623815	1	0.6196	0.99661					3.24536	3.77828	3.08431
0.620653	0.998305	0.624868	1	0.620653	0.996616					8.60507	8.24448	8.95252
0.621707	0.998308	0.625922	1	0.621707	0.996622					16.3197	201.182	252.26
0.622761	0.998311	0.626976	1	0.622761	0.996627					8.40368	3.18911	3.47371
0.623815	0.998314	0.62803	1	0.623815	0.996633					8.9243	11.0114	12.5366
0.624868	0.998316	0.629083	1	0.624868	0.996639					27.3096	17.2819	10.5789
0.625922	0.998319	0.630137	1	0.625922	0.996644					8.35193	6.92325	6.27737
0.626976	0.998322	0.631191	1	0.626976	0.99665					10.6921	9.2367	316.269
0.62803	0.998325	0.632244	1	0.62803	0.996656					12.382	10.8534	7.61265
0.629083	0.998328	0.633298	1	0.629083	0.996661					14.7932	12.6212	6.35029
0.630137	0.998331	0.634352	1	0.630137	0.996667					26.6289	27.6911	145.347
0.631191	0.998333	0.635406	1	0.631191	0.996672					7.12923	6.32947	6.45216
0.632244	0.998336	0.636459	1	0.632244	0.996678					4.55395	6.2309	4.84516
0.633298	0.998339	0.637513	1	0.633298	0.996683					5.8981	8.63923	4.95389
0.634352	0.998342	0.638567	1	0.634352	0.996689					6.95213	9.79528	6.91808
0.635406	0.998344	0.639621	1	0.635406	0.996694					2.09322	1.45728	2.54526
0.636459	0.998347	0.640674	1	0.636459	0.9967					8.68974	9.18372	6.07268
0.637513	0.99835	0.641728	1	0.637513	0.996705					14.8947	4.61087	6.8504
0.638567	0.998353	0.642782	1	0.638567	0.996711					3.97323	4.1496	2.7413
0.639621	0.998355	0.643836	1	0.639621	0.996716					3.06293	4.69134	3.75463
0.640674	0.998358	0.644889	1	0.640674	0.996721					1.05347	1.44357	1.11568
0.641728	0.998361	0.645943	1	0.641728	0.996727					6.71633	6.70027	6.15774
0.642782	0.998363	0.646997	1	0.642782	0.996732					14.8678	395.481	3.9199
0.643836	0.998366	0.648051	1	0.643836	0.996737					17.3423	23.506	17.8447
0.644889	0.998369	0.649104	1	0.643836	0.995114					8.45093	2.26332	3.4286
0.645943	0.998371	0.650158	1	0.644889	0.995122					2.78419	1.81199	2.52006
0.646997	0.998374	0.650158	0.998382	0.645943	0.99513					4.61261	5.22095	5.15369
0.648051	0.998377	0.651212	0.998384	0.646997	0.995138					6.8098	6.32622	4.01818
0.649104	0.998379	0.652266	0.998387	0.648051	0.995146					27.8214	15.6513	16.4989
0.650158	0.998382	0.652266	0.996779	0.649104	0.995153					336.941	2.03773	3.74805
0.651212	0.998384	0.653319	0.996785	0.650158	0.995161					7.56493	6.41574	5.68264
0.652266	0.998387	0.654373	0.99679	0.651212	0.995169					9.29028	8.92559	5.21346
0.653319	0.99839	0.655427	0.996795	0.652266	0.995177					17.4591	16.8389	12.2018
0.654373	0.998392	0.656481	0.9968	0.653319	0.995185					4.08439	3.33368	4.25595
0.655427	0.998395	0.657534	0.996805	0.654373	0.995192					7.50151	3.8406	4.88423
0.656481	0.998397	0.658588	0.99681	0.655427	0.9952					15.4043	12.8027	8.13795
0.657534	0.9984	0.659642	0.996815	0.656481	0.995208					6.43166	12.2843	6.61567
0.657534	0.996805	0.660695	0.99682	0.657534	0.995215					3.07573	3.15969	4.09145
0.658588	0.99681	0.661749	0.996825	0.657534	0.993631					7.95757	3.81923	4.63506
0.659642	0.996815	0.662803	0.99683	0.658588	0.993641					5.32099	3.68772	3.85352
0.660695	0.99682	0.663857	0.996835	0.659642	0.993651					5.38942	3.73131	2.33003
0.661749	0.996825	0.66491	0.99684	0.660695	0.993661					11.7211	8.68085	15.6644
0.662803	0.99683	0.665964	0.996845	0.661749	0.993671					3.35882	3.05936	4.08618
0.663857	0.996835	0.667018	0.99685	0.662803	0.993681					7.96999	5.25907	4.70092
0.66491	0.99684	0.668072	0.996855	0.663857	0.993691					5.73581	5.2599	2.59268
0.665964	0.996845	0.669125	0.99686	0.66491	0.993701					11.0035	14.1789	14.412
0.665964	0.995276	0.670179	0.996865	0.665964	0.993711					3.40068	2.24112	2.94948
0.667018	0.995283	0.671233	0.99687	0.667018	0.993721					7.87014	3.98695	5.24105
0.668072	0.99529	0.672287	0.996875	0.668072	0.99373					6.80028	6.28581	6.27444
0.669125	0.995298	0.67334	0.99688	0.669125	0.99374					32.3698	28.975	31.0657
0.669125	0.99374	0.674394	0.996885	0.670179	0.99375					2.66793	2.24403	1.66733
0.670179	0.99375	0.674394	0.995334	0.671233	0.99376					7.73247	6.56335	5.74086
0.671233	0.99376	0.675448	0.995342	0.672287	0.993769					8.3027	6.90397	6.01042
0.672287	0.993769	0.676502	0.995349	0.67334	0.993779					1.27482	10.7451	1.10244
0.67334	0.993779	0.676502	0.993808	0.674394	0.993789					2.25497	1.52162	1.8731
0.674394	0.993789	0.677555	0.993818	0.675448	0.993798					8.09741	4.91486	5.96244
0.675448	0.993798	0.678609	0.993827	0.676502	0.993808					5.504	4.50877	2.76393
0.676502	0.993808	0.679663	0.993837	0.677555	0.993818					12.6093	7.67373	6.25083
0.677555	0.993818	0.680717	0.993846	0.678609	0.993827					2.05924	1.73896	2.1631
0.678609	0.993827	0.68177	0.993856	0.679663	0.993837					10.844	11.8585	10.9422
0.679663	0.993837	0.682824	0.993865	0.680717	0.993846					10.0977	5.27998	5.598
0.680717	0.993846	0.683878	0.993874	0.68177	0.993856					5.90131	5.16873	3.66347
0.680717	0.99232	0.684932	0.993884	0.682824	0.993865					2.7959	2.16223	2.94402
0.68177	0.992331	0.685985	0.993893	0.683878	0.993874					239.782	19.7042	11.1322
0.682824	0.992343	0.687039	0.993902	0.684932	0.993884					9.74461	7.28013	7.54289
0.683878	0.992355	0.688093	0.993912	0.685985	0.993893					14.6484	14.5551	21.5038
0.684932	0.992366	0.689146	0.993921	0.687039	0.993902					12.453	9.29429	6.20261
0.685985	0.992378	0.6902	0.99393	0.688093	0.993912					2.75643	1.81085	2.24159
0.687039	0.99239	0.691254	0.993939	0.689146	0.993921					5.87665	5.85305	5.60854
0.688093	0.992401	0.692308	0.993949	0.6902	0.99393					3.91701	1.8241	3.38724
0.689146	0.992413	0.693361	0.993958	0.691254	0.993939					14.2222	3.85247	1.98368
0.6902	0.992424	0.694415	0.993967	0.692308	0.993949					1.74133	1.02252	1.34274
0.691254	0.992436	0.695469	0.993976	0.693361	0.993958					8.79517	8.94032	4.89719
0.692308	0.992447	0.696523	0.993985	0.694415	0.993967					1.53049	2.70641	4.58544
0.693361	0.992459	0.697576	0.993994	0.695469	0.993976					11.6173	13.5473	12.5333
0.694415	0.99247	0.69863	0.994003	0.696523	0.993985					3.43764	2.53306	4.50641
0.695469	0.992481	0.699684	0.994012	0.697576	0.993994					140.454	136.692	143.705
0.696523	0.992492	0.700738	0.994021	0.69863	0.994003					9.92818	7.17364	5.41984
0.697576	0.992504	0.701791	0.99403	0.699684	0.994012					2.90288	2.10967	4.06478
0.69863	0.992515	0.702845	0.994039	0.700738	0.994021					10.9192	6.45152	4.90462
0.699684	0.992526	0.703899	0.994048	0.701791	0.99403					25.2036	31.3636	29.11
0.700738	0.992537	0.704953	0.994056	0.702845	0.994039					241.499	8.23498	5.07395
0.701791	0.992548	0.706006	0.994065	0.703899	0.994048					241.944	240.628	240.021
0.702845	0.99256	0.70706	0.994074	0.704953	0.994056					10.8822	5.713	3.54754
0.702845	0.991085	0.708114	0.994083	0.706006	0.994065					2.64561	5.98948	6.80279
0.703899	0.991098	0.708114	0.992614	0.70706	0.994074					11.0652	11.8451	13.4232
0.704953	0.991111	0.709168	0.992625	0.708114	0.994083					13.0015	13.3474	11.3521
0.706006	0.991124	0.710221	0.992636	0.709168	0.994092					433.164	8.28155	433.471
0.70706	0.991137	0.711275	0.992647	0.710221	0.9941					9.44486	4.39019	3.92223
0.708114	0.99115	0.712329	0.992658	0.711275	0.994109					10.0622	11.5496	9.08521
0.708114	0.989691	0.713383	0.992669	0.712329	0.994118					14.4353	16.434	12.7336
0.709168	0.989706	0.714436	0.992679	0.713383	0.994126					9.35313	7.91823	7.48885
0.710221	0.989721	0.71549	0.99269	0.714436	0.994135					7.18456	4.21547	7.51458
0.711275	0.989736	0.716544	0.992701	0.71549	0.994143					14.0372	12.2718	12.0472
0.712329	0.989751	0.717597	0.992711	0.716544	0.994152					8.20476	4.50868	4.56186
0.713383	0.989766	0.718651	0.992722	0.717597	0.994161					87.0424	4.36349	6.49487
0.714436	0.989781	0.719705	0.992733	0.718651	0.994169					11.5244	10.2902	5.40323
0.71549	0.989796	0.720759	0.992743	0.719705	0.994178					16.8619	22.4956	15.3827
0.716544	0.989811	0.721812	0.992754	0.719705	0.992733					5.44416	8.7264	5.38302
0.717597	0.989826	0.722866	0.992764	0.720759	0.992743					6.40355	4.45444	3.1295
0.718651	0.98984	0.72392	0.992775	0.721812	0.992754					9.86916	6.79165	6.03441
0.719705	0.989855	0.724974	0.992785	0.722866	0.992764					695.197	695.928	711.212
0.720759	0.98987	0.726027	0.992795	0.72392	0.992775					11.386	14.0173	11.1038
0.721812	0.989884	0.727081	0.992806	0.724974	0.992785					1.50069	2.00021	1.36918
0.722866	0.989899	0.728135	0.992816	0.726027	0.992795					10.4215	9.29639	6.8654
0.722866	0.988473	0.729189	0.992826	0.727081	0.992806					8.62103	7.31628	6.64667
0.72392	0.988489	0.730242	0.992837	0.728135	0.992816					169.592	81.7703	714.583
0.724974	0.988506	0.731296	0.992847	0.729189	0.992826					16.2401	13.5926	14.0178
0.726027	0.988522	0.73235	0.992857	0.730242	0.992837					2.58351	2.36759	3.2584
0.726027	0.987106	0.73235	0.991441	0.731296	0.992847					8.35272	4.2763	2.25687
0.726027	0.985694	0.733404	0.991453	0.73235	0.992857					8.63212	5.74192	5.2072
0.727081	0.985714	0.734457	0.991465	0.733404	0.992867					8.07251	13.552	3.00311
0.728135	0.985735	0.735511	0.991477	0.733404	0.991453					0.961245	1.37336	2.73999
0.729189	0.985755	0.736565	0.991489	0.734457	0.991465					5.21916	4.93373	5.20767
0.730242	0.985775	0.737619	0.991501	0.735511	0.991477					8.46118	5.12546	2.38868
0.731296	0.985795	0.738672	0.991513	0.736565	0.991489					11.1931	6.61473	3.97096
0.731296	0.984397	0.738672	0.990113	0.737619	0.991501					6.70659	7.85272	9.07752
0.731296	0.983003	0.739726	0.990127	0.738672	0.991513					5.90687	3.83867	4.74052
0.73235	0.983027	0.739726	0.988732	0.739726	0.991525					6.8918	3.59578	1.25819
0.733404	0.983051	0.74078	0.988748	0.74078	0.991537					7.6197	5.10284	4.36009
0.734457	0.983075	0.741834	0.988764	0.741834	0.991549					11.1452	12.7042	15.0931
0.735511	0.983099	0.742887	0.98878	0.742887	0.991561					8.07812	11.9711	11.2484
0.736565	0.983122	0.743941	0.988796	0.743941	0.991573					5.84381	5.0564	4.15527
0.737619	0.983146	0.744995	0.988811	0.744995	0.991585					4.37835	3.26031	3.17358
0.738672	0.98317	0.746048	0.988827	0.746048	0.991597					6.08439	5.22322	2.66208
0.739726	0.983193	0.747102	0.988842	0.747102	0.991608					9.25918	8.47221	11.2493
0.739726	0.981818	0.747102	0.987465	0.748156	0.99162					6.84795	10.1323	9.56246
0.74078	0.981844	0.748156	0.987483	0.74921	0.991632					6.02196	4.87058	3.75312
0.741834	0.981869	0.74921	0.9875	0.750263	0.991643					13.5482	11.805	11.1602
0.742887	0.981894	0.750263	0.987517	0.751317	0.991655					6.91924	6.53705	6.85341
0.743941	0.981919	0.751317	0.987535	0.752371	0.991667					9.09639	7.62316	5.4127
0.744995	0.981944	0.752371	0.987552	0.753425	0.991678					8.64435	7.61658	6.43125
0.746048	0.981969	0.753425	0.987569	0.754478	0.99169					6.95508	7.46854	11.5299
0.746048	0.980609	0.754478	0.987586	0.755532	0.991701					399.814	398.221	2.5111
0.746048	0.979253	0.755532	0.987603	0.756586	0.991713					645.172	642.482	13.9052
0.747102	0.979282	0.756586	0.98762	0.75764	0.991724					7.14537	6.91361	6.86394
0.748156	0.97931	0.756586	0.986264	0.758693	0.991736					8.28428	7.25403	6.30926
0.74921	0.979339	0.75764	0.986283	0.759747	0.991747					7.41096	8.26959	19.7415
0.74921	0.977992	0.758693	0.986301	0.760801	0.991758					0.281625	8.38096	10.7827
0.74921	0.976648	0.759747	0.98632	0.761855	0.99177					8.9527	14.1663	794.403
0.74921	0.975309	0.760801	0.986339	0.762908	0.991781					22.9539	18.1087	1.14582
0.750263	0.975342	0.761855	0.986357	0.763962	0.991792					9.40653	7.15007	3.444
0.750263	0.974008	0.762908	0.986376	0.765016	0.991803					7.38005	7.64832	4.81986
0.751317	0.974044	0.763962	0.986395	0.76607	0.991814					6.00832	5.45041	5.21655
0.752371	0.974079	0.765016	0.986413	0.767123	0.991826					2.87069	4.14718	11.6739
0.753425	0.974114	0.765016	0.985075	0.768177	0.991837					7.33993	10.6238	7.83409
0.753425	0.972789	0.76607	0.985095	0.769231	0.991848					7.43286	6.85144	2.74408
0.754478	0.972826	0.767123	0.985115	0.770285	0.991859					9.96435	9.40996	5.71484
0.755532	0.972863	0.768177	0.985135	0.771338	0.99187					213.309	35.3746	647.271
0.756586	0.9729	0.769231	0.985155	0.772392	0.991881					3.37958	6.28457	13.5218
0.756586	0.971583	0.770285	0.985175	0.773446	0.991892					14.2097	16.7469	12.6799
0.75764	0.971622	0.771338	0.985195	0.774499	0.991903					12.5539	11.8105	6.73856
0.75764	0.97031	0.772392	0.985215	0.775553	0.991914					10.7411	9.9609	5.16685
0.75764	0.969003	0.772392	0.983893	0.776607	0.991925					3.33779	7.10521	10.9037
0.75764	0.967699	0.773446	0.983914	0.777661	0.991935					7.91334	10.5132	9.84631
0.75764	0.966398	0.774499	0.983936	0.778714	0.991946					14.1862	15.3098	9.89043
0.75764	0.965101	0.775553	0.983957	0.779768	0.991957					7.23332	7.49271	6.76702
0.75764	0.963807	0.776607	0.983979	0.780822	0.991968					485.635	482.949	374.68
0.758693	0.963855	0.776607	0.982667	0.781876	0.991979					154.45	71.7215	75.9394
0.758693	0.962567	0.777661	0.98269	0.782929	0.991989					17.6253	10.3719	14.4089
0.758693	0.961282	0.777661	0.981383	0.783983	0.992					15.7789	16.6601	13.9776
0.759747	0.961333	0.778714	0.981408	0.785037	0.992011					10.3496	8.08732	5.99455
0.759747	0.960053	0.779768	0.981432	0.786091	0.992021					577.685	51.9295	764.754
0.759747	0.958777	0.780822	0.981457	0.787144	0.992032					73.6398	237.607	238.615
0.760801	0.958831	0.781876	0.981481	0.788198	0.992042					3.9555	4.57071	4.58082
0.761855	0.958886	0.782929	0.981506	0.789252	0.992053					14.2864	13.6649	8.92266
0.762908	0.95894	0.782929	0.980211	0.790306	0.992063					8.59438	7.57888	5.70123
0.763962	0.958995	0.783983	0.980237	0.791359	0.992074					638.188	143.602	157.109
0.763962	0.957728	0.785037	0.980263	0.792413	0.992084					1.27676	2.07881	2.4761
0.765016	0.957784	0.786091	0.980289	0.793467	0.992095					14.0298	14.0439	14.4177
0.765016	0.956522	0.787144	0.980315	0.794521	0.992105					8.39587	7.76	5.1809
0.765016	0.955263	0.788198	0.980341	0.795574	0.992116					39.4704	150.137	155.453
0.76607	0.955322	0.789252	0.980366	0.796628	0.992126					15.672	9.98759	14.8822
0.767123	0.955381	0.790306	0.980392	0.797682	0.992136					0.950911	0.889161	1.12273
0.768177	0.955439	0.791359	0.980418	0.797682	0.990838					8.31109	9.91213	5.09015
0.769231	0.955497	0.792413	0.980443	0.798736	0.99085					12.0797	6.71399	4.09142
0.770285	0.955556	0.793467	0.980469	0.799789	0.990862					160.317	160.177	155.564
0.770285	0.954308	0.794521	0.980494	0.800843	0.990874					1.85256	290.603	773.709
0.770285	0.953064	0.795574	0.980519	0.801897	0.990885					8.28882	11.3512	3.96332
0.770285	0.951823	0.796628	0.980545	0.80295	0.990897					5.93909	6.46836	5.21971
0.771338	0.951886	0.796628	0.979275	0.804004	0.990909					11.4663	14.1573	12.7674
0.771338	0.950649	0.797682	0.979301	0.805058	0.990921					16.1911	14.3262	9.60098
0.772392	0.950713	0.798736	0.979328	0.806112	0.990933					9.71161	8.32996	5.44186
0.773446	0.950777	0.799789	0.979355	0.807165	0.990944					1.27495	2.35054	3.187
0.773446	0.949547	0.800843	0.979381	0.807165	0.989664					15.4666	14.5947	8.08518
0.773446	0.94832	0.800843	0.978121	0.808219	0.989677					7.12618	7.33363	5.29253
0.773446	0.947097	0.800843	0.976864	0.809273	0.989691					1.77115	2.76039	3.50315
0.774499	0.947165	0.801897	0.976893	0.810327	0.989704					15.5088	13.9556	9.2044
0.774499	0.945946	0.80295	0.976923	0.81138	0.989717					10.3704	6.71345	4.4069
0.774499	0.94473	0.80295	0.975672	0.812434	0.98973					0.793121	1.90166	3.42516
0.775553	0.944801	0.80295	0.974425	0.812434	0.988462					13.0448	14.534	8.49818
0.775553	0.94359	0.80295	0.97318	0.813488	0.988476					7.06465	5.97163	3.67324
0.776607	0.943662	0.804004	0.973214	0.814542	0.988491					1.2499	1.88424	2.47391
0.776607	0.942455	0.804004	0.971975	0.814542	0.987229					14.2731	14.3522	8.40114
0.776607	0.941252	0.805058	0.97201	0.815595	0.987245					8.33586	8.9116	4.22854
0.777661	0.941327	0.806112	0.972046	0.816649	0.987261					472.588	471.475	476.964
0.777661	0.940127	0.807165	0.972081	0.817703	0.987277					11.5155	13.242	9.16629
0.778714	0.940204	0.807165	0.970849	0.818757	0.987294					9.07487	6.53221	3.41185
0.779768	0.94028	0.807165	0.96962	0.81981	0.98731					2.69143	3.1317	1.88715
0.779768	0.939086	0.807165	0.968394	0.81981	0.986058					360.65	1.40108	0.430846
0.779768	0.937896	0.807165	0.967172	0.820864	0.986076					12.5762	13.8836	8.51619
0.779768	0.936709	0.807165	0.965952	0.821918	0.986094					5.18458	5.23898	3.39847
0.780822	0.936789	0.807165	0.964736	0.822972	0.986111					1.05735	1.13621	1.77653
0.781876	0.936869	0.808219	0.96478	0.824025	0.986129					360.694	1.62439	1.38109
0.781876	0.935687	0.808219	0.963568	0.825079	0.986146					12.7901	13.4072	10.7266
0.782929	0.935768	0.809273	0.963614	0.826133	0.986164					6.04547	5.89786	5.67163
0.782929	0.934591	0.809273	0.962406	0.827187	0.986181					0.395064	0.372683	0.694846
0.782929	0.933417	0.810327	0.962453	0.82824	0.986198					653.629	1.85972	1.50818
0.782929	0.932246	0.81138	0.9625	0.829294	0.986216					12.4757	12.7734	8.59865
0.782929	0.931078	0.812434	0.962547	0.830348	0.986233					8.62986	7.0907	6.00211
0.782929	0.929912	0.813488	0.962594	0.831401	0.98625					1.19293	0.728202	0.528943
0.782929	0.92875	0.814542	0.96264	0.832455	0.986267					651.737	1.4939	1.22886
0.783983	0.928839	0.815595	0.962687	0.832455	0.985037					15.241	12.7112	12.9517
0.783983	0.927681	0.816649	0.962733	0.833509	0.985056					8.19652	7.64691	8.10297
0.785037	0.927771	0.816649	0.961538	0.834563	0.985075					0.699766	1.12174	0.959583
0.785037	0.926617	0.817703	0.961586	0.834563	0.983851					20.3857	21.5672	19.2312
0.785037	0.925466	0.818757	0.961634	0.834563	0.98263					9.69205	11.0092	8.48106
0.786091	0.925558	0.818757	0.960445	0.835616	0.982652					6.18034	5.96923	4.47737
0.787144	0.925651	0.818757	0.959259	0.83667	0.982673					4.40032	1.58919	5.52606
0.787144	0.924505	0.818757	0.958076	0.837724	0.982695					0.495951	0.606347	1.75658
0.788198	0.924598	0.81981	0.958128	0.838778	0.982716					178.357	14.9731	16.1538
0.789252	0.924691	0.820864	0.95818	0.839831	0.982737					6.46346	6.5854	4.19486
0.790306	0.924784	0.821918	0.958231	0.839831	0.981527					12.7283	9.78303	5.55342
0.791359	0.924877	0.822972	0.958282	0.840885	0.98155					2.3952	1.52947	2.14147
0.791359	0.923739	0.824025	0.958333	0.840885	0.980344					4.70539	4.11415	2.19325
0.791359	0.922604	0.824025	0.95716	0.840885	0.979141					10.6535	9.42297	6.7378
0.791359	0.921472	0.824025	0.95599	0.840885	0.977941					10.198	6.3307	4.75676
0.791359	0.920343	0.825079	0.956044	0.841939	0.977968					1.53242	0.57409	1.76278
0.791359	0.919217	0.826133	0.956098	0.842993	0.977995					474.411	551.211	551.142
0.791359	0.918093	0.826133	0.954933	0.844046	0.978022					11.6006	9.19746	9.92034
0.792413	0.918193	0.826133	0.953771	0.8451	0.978049					5.96161	5.72476	2.99482
0.793467	0.918293	0.826133	0.952612	0.846154	0.978076					8.03524	8.6557	5.75184
0.793467	0.917174	0.827187	0.95267	0.846154	0.976886					456.66	542.644	542.132
0.793467	0.916058	0.827187	0.951515	0.847208	0.976914					1.72636	0.227546	1.91899
0.793467	0.914945	0.82824	0.951574	0.848261	0.976942					5.35445	4.63771	5.23653
0.793467	0.913835	0.82824	0.950423	0.849315	0.97697					11.9303	4.62013	4.3591
0.793467	0.912727	0.82824	0.949275	0.849315	0.975787					7.90316	9.30327	9.61012
0.793467	0.911622	0.829294	0.949337	0.849315	0.974607					5.31925	4.01642	3.29831
0.794521	0.911729	0.829294	0.948193	0.850369	0.974638					5.63807	4.77837	5.01784
0.794521	0.910628	0.830348	0.948255	0.851423	0.974668					10.5238	1.71622	4.23026
0.794521	0.90953	0.830348	0.947115	0.852476	0.974699					2.36747	3.13408	3.56434
0.794521	0.908434	0.831401	0.947179	0.85353	0.974729					2.87315	4.65678	5.18692
0.794521	0.907341	0.832455	0.947242	0.85353	0.973558					6.54742	3.87064	4.20903
0.794521	0.90625	0.832455	0.946108	0.854584	0.973589					15.0193	14.0519	11.8468
0.794521	0.905162	0.832455	0.944976	0.855638	0.973621					1.04404	1.31148	2.74167
0.795574	0.905276	0.833509	0.945042	0.855638	0.972455					1.89806	1.73136	2.56013
0.796628	0.905389	0.834563	0.945107	0.856691	0.972488					10.7	8.14406	4.22496
0.796628	0.904306	0.835616	0.945173	0.856691	0.971326					12.742	11.9615	12.9212
0.796628	0.903226	0.83667	0.945238	0.856691	0.970167					1.63003	1.97197	2.3631
0.796628	0.902148	0.83667	0.944114	0.857745	0.970203					3.14634	2.14862	1.24158
0.796628	0.901073	0.837724	0.944181	0.858799	0.970238					7.81029	5.41902	4.37366
0.797682	0.90119	0.837724	0.94306	0.858799	0.969084					0.109653	0.689355	1.03725
0.798736	0.901308	0.837724	0.941943	0.858799	0.967933					0.704171	2.3813	1.68181
0.798736	0.900238	0.838778	0.942012	0.858799	0.966785					6.95355	5.08071	3.24024
0.799789	0.900356	0.839831	0.94208	0.858799	0.96564					1.97928	1.97124	2.87987
0.799789	0.899289	0.839831	0.940968	0.858799	0.964497					9.84786	7.55318	2.62461
0.799789	0.898225	0.840885	0.941038	0.858799	0.963357					8.31841	5.13389	4.11714
0.800843	0.898345	0.840885	0.939929	0.859852	0.9634					1.41285	2.11481	2.25646
0.801897	0.898465	0.841939	0.94	0.860906	0.963443					10.7393	8.42853	2.44305
0.801897	0.897406	0.842993	0.940071	0.86196	0.963486					4.19857	3.82044	3.31893
0.80295	0.897527	0.842993	0.938967	0.863014	0.963529					4.77333	4.67182	5.74828
0.80295	0.896471	0.842993	0.937866	0.863014	0.962397					12.2603	11.0284	6.23047
0.80295	0.895417	0.844046	0.937939	0.863014	0.961268					6.82098	4.76417	4.0736
0.80295	0.894366	0.844046	0.936842	0.863014	0.960141					2.025	2.25208	3.7895
0.80295	0.893318	0.8451	0.936916	0.864067	0.960187					8.21747	8.16949	2.82055
0.80295	0.892272	0.8451	0.935823	0.865121	0.960234					4.23577	3.26124	3.30428
0.80295	0.891228	0.846154	0.935897	0.865121	0.959112					0.926521	0.815273	1.8823
0.80295	0.890187	0.847208	0.935972	0.865121	0.957993					8.06989	6.26062	4.22526
0.80295	0.889148	0.848261	0.936047	0.865121	0.956876					7.53505	4.57108	3.93745
0.80295	0.888112	0.848261	0.934959	0.866175	0.956927					92.4394	16.6296	17.6503
0.80295	0.887078	0.848261	0.933875	0.866175	0.955814					2.48953	1.47083	1.45247
0.80295	0.886047	0.849315	0.933951	0.867229	0.955865					7.37962	3.93418	3.30824
0.80295	0.885017	0.850369	0.934028	0.868282	0.955916					15.5301	12.8699	3.16674
0.80295	0.883991	0.850369	0.932948	0.869336	0.955968					1.12493	4.28469	2.50408
0.804004	0.884125	0.850369	0.931871	0.87039	0.956019					4.97659	3.78329	3.05184
0.804004	0.883102	0.850369	0.930796	0.87039	0.954913					8.92296	6.49292	6.77837
0.805058	0.883237	0.850369	0.929724	0.871444	0.954965					0.875224	2.29222	1.33295
0.806112	0.883372	0.850369	0.928654	0.871444	0.953864					5.05696	3.08989	3.41124
0.806112	0.882353	0.851423	0.928736	0.871444	0.952765					751.016	132.17	128.434
0.806112	0.881336	0.851423	0.927669	0.872497	0.952819					12.1641	14.7177	10.5883
0.806112	0.880322	0.852476	0.927752	0.873551	0.952874					0.840236	2.72511	2.95295
0.806112	0.87931	0.85353	0.927835	0.873551	0.95178					2.96796	2.60173	4.06532
0.806112	0.878301	0.85353	0.926773	0.874605	0.951835					158.261	247.387	747.147
0.806112	0.877294	0.85353	0.925714	0.875659	0.95189					3.10687	4.07129	1.58208
0.806112	0.876289	0.85353	0.924658	0.875659	0.950801					2.82357	0.406515	2.38743
0.806112	0.875286	0.85353	0.923603	0.875659	0.949714					6.83938	3.9555	4.67406
0.806112	0.874286	0.85353	0.922551	0.875659	0.94863					744.292	183.336	742.806
0.806112	0.873288	0.854584	0.922639	0.875659	0.947548					4.74786	7.68342	6.30547
0.807165	0.873432	0.854584	0.921591	0.875659	0.946469					10.7117	7.77627	4.83652
0.808219	0.873576	0.855638	0.92168	0.876712	0.94653					6.34763	4.17475	5.0784
0.808219	0.872582	0.855638	0.920635	0.876712	0.945455					266.417	265.093	12.5602
0.808219	0.871591	0.855638	0.919592	0.877766	0.945516					7.98504	9.69169	14.8161
0.809273	0.871737	0.855638	0.918552	0.87882	0.945578					6.26256	5.64013	4.22997
0.809273	0.870748	0.855638	0.917514	0.87882	0.944507					7.61411	3.9309	3.83837
0.809273	0.869762	0.856691	0.917607	0.87882	0.943439					417.644	911.207	415.424
0.809273	0.868778	0.856691	0.916573	0.87882	0.942373					5.46687	4.30558	5.20771
0.809273	0.867797	0.857745	0.916667	0.87882	0.941309					5.40412	1.83898	3.05828
0.810327	0.867946	0.857745	0.915636	0.879874	0.941375					8.37848	6.5432	3.44647
0.81138	0.868095	0.857745	0.914607	0.879874	0.940315					599.286	449.144	429.074
0.81138	0.867117	0.857745	0.91358	0.879874	0.939258					4.31541	3.38935	7.78412
0.812434	0.867267	0.857745	0.912556	0.879874	0.938202					7.13074	9.81423	6.43264
0.812434	0.866292	0.857745	0.911534	0.879874	0.937149					2.30804	4.99617	2.15258
0.812434	0.86532	0.857745	0.910515	0.879874	0.936099					115.528	114.014	94.3939
0.812434	0.86435	0.857745	0.909497	0.880927	0.93617					3.85329	1.15053	3.21144
0.812434	0.863382	0.858799	0.909598	0.880927	0.935123					8.67381	11.6011	12.2261
0.813488	0.863535	0.858799	0.908584	0.880927	0.934078					8.77612	9.20512	3.41822
0.813488	0.86257	0.858799	0.907572	0.880927	0.933036					15.2058	19.7444	22.3092
0.813488	0.861607	0.858799	0.906563	0.881981	0.93311					7.83502	10.2255	7.05453
0.813488	0.860647	0.858799	0.905556	0.881981	0.932071					9.44009	7.9039	3.52208
0.813488	0.859688	0.858799	0.90455	0.881981	0.931034					11.5142	9.8768	5.19862
0.813488	0.858732	0.859852	0.904656	0.881981	0.93					10.7104	11.1429	5.48818
0.813488	0.857778	0.859852	0.903654	0.881981	0.928968					8.27105	6.98798	5.1428
0.813488	0.856826	0.860906	0.903761	0.883035	0.929047					7.44028	6.87621	3.0525
0.813488	0.855876	0.860906	0.902762	0.884089	0.929125					8.393	10.8214	8.51029
0.813488	0.854928	0.860906	0.901766	0.884089	0.928097					3.51377	3.60242	3.46608
0.813488	0.853982	0.860906	0.900772	0.884089	0.927072					0.967396	8.56217	5.77991
0.813488	0.853039	0.860906	0.89978	0.884089	0.926049					8.7819	4.55272	4.24341
0.813488	0.852097	0.860906	0.89879	0.884089	0.925028					3.28568	4.34899	3.2693
0.813488	0.851158	0.860906	0.897802	0.884089	0.924009					5.65731	5.06562	4.81535
0.813488	0.85022	0.860906	0.896817	0.885142	0.924092					7.27442	4.41513	2.65957
0.813488	0.849285	0.860906	0.895833	0.886196	0.924176					10.8892	10.754	5.72004
0.814542	0.849451	0.860906	0.894852	0.886196	0.923161					9.50038	11.403	12.9078
0.814542	0.848518	0.860906	0.893873	0.886196	0.922149					17.3117	4.55605	2.78217
0.814542	0.847588	0.860906	0.892896	0.886196	0.921139					6.67186	2.66665	2.0858
0.815595	0.847755	0.86196	0.893013	0.886196	0.920131					10.2822	12.4084	6.76882
0.815595	0.846827	0.86196	0.892039	0.886196	0.919126					788.525	21.0326	22.1337
0.815595	0.845902	0.86196	0.891068	0.886196	0.918122					1.21855	1.72942	1.90557
0.815595	0.844978	0.86196	0.890098	0.886196	0.917121					7.44632	2.84514	2.02424
0.815595	0.844057	0.86196	0.88913	0.88725	0.917211					7.11906	8.05711	6.03757
0.815595	0.843137	0.86196	0.888165	0.88725	0.916213					6.13236	4.88515	3.19896
0.815595	0.84222	0.863014	0.888286	0.88725	0.915217					584.915	582.956	275.619
0.815595	0.841304	0.864067	0.888407	0.88725	0.914224					1.45477	0.640324	0.96242
0.815595	0.840391	0.864067	0.887446	0.88725	0.913232					7.22696	7.26521	3.87616
0.815595	0.839479	0.864067	0.886486	0.888303	0.913326					12.6254	10.9488	11.4738
0.816649	0.839653	0.864067	0.885529	0.888303	0.912338					6.65345	4.29647	2.94033
0.816649	0.838745	0.864067	0.884574	0.888303	0.911351					352.02	25.4431	26.8016
0.816649	0.837838	0.864067	0.883621	0.888303	0.910367					1.50883	1.0893	1.3996
0.817703	0.838013	0.864067	0.88267	0.888303	0.909385					4.39266	2.37733	3.2401
0.817703	0.837109	0.864067	0.88172	0.888303	0.908405					9.59709	9.33291	7.79176
0.817703	0.836207	0.865121	0.881847	0.888303	0.907427					6.34074	5.17353	3.3064
0.817703	0.835307	0.865121	0.880901	0.888303	0.906452					397.269	18.7954	15.0009
0.817703	0.834409	0.865121	0.879957	0.888303	0.905478					127.755	263.078	121.533
0.817703	0.833512	0.866175	0.880086	0.888303	0.904506					1.63369	1.5935	0.557041
0.817703	0.832618	0.866175	0.879144	0.888303	0.903537					363.272	1.49052	1.32797
0.817703	0.831726	0.866175	0.878205	0.888303	0.90257					5.53388	3.97922	5.05118
0.817703	0.830835	0.866175	0.877268	0.888303	0.901604					8.1257	8.65366	9.16518
0.817703	0.829947	0.866175	0.876333	0.888303	0.900641					9.34932	7.53482	4.91408
0.818757	0.830128	0.867229	0.876464	0.888303	0.89968					10.0347	360.033	10.0496
0.818757	0.829242	0.867229	0.875532	0.888303	0.898721					770.48	158.147	126.383
0.81981	0.829424	0.867229	0.874601	0.888303	0.897764					840.98	0.864069	2.65909
0.81981	0.828541	0.867229	0.873673	0.888303	0.896809					1.2689	1.64685	1.21019
0.81981	0.82766	0.867229	0.872747	0.888303	0.895855					8.06525	3.91283	4.74863
0.81981	0.82678	0.868282	0.872881	0.888303	0.894904					8.16209	10.4904	5.84826
0.81981	0.825902	0.868282	0.871958	0.888303	0.893955					9.12518	5.89092	4.46387
0.81981	0.825027	0.869336	0.872093	0.888303	0.893008					9.72607	514.04	10.8552
0.81981	0.824153	0.87039	0.872228	0.888303	0.892063					119.116	114.947	119.581
0.81981	0.82328	0.87039	0.871308	0.888303	0.891121					363.551	66.9904	0.898727
0.81981	0.82241	0.871444	0.871444	0.889357	0.891235					2.17531	2.13239	1.64341
0.81981	0.821542	0.871444	0.870526	0.890411	0.89135					2.01401	3.51569	3.37236
0.81981	0.820675	0.871444	0.869611	0.891465	0.891465					10.2894	12.8766	6.79245
0.820864	0.820864	0.871444	0.868697	0.891465	0.890526					6.71345	3.50122	3.29928
0.820864	0.82	0.871444	0.867786	0.891465	0.88959					349.956	9.43428	5.81126
0.821918	0.820189	0.871444	0.866876	0.891465	0.888655					6.0594	7.36596	6.67504
0.821918	0.819328	0.872497	0.867016	0.891465	0.887723					2.57342	4.50437	0.514515
0.821918	0.818468	0.872497	0.866109	0.891465	0.886792					7.87906	3.58413	4.29427
0.821918	0.81761	0.872497	0.865204	0.891465	0.885864
0.822972	0.817801	0.872497	0.864301	0.891465	0.884937
0.824025	0.817992	0.872497	0.863399	0.892518	0.885057
0.824025	0.817137	0.872497	0.8625	0.892518	0.884134
0.824025	0.816284	0.872497	0.861602	0.892518	0.883212
0.824025	0.815433	0.872497	0.860707	0.892518	0.882292
0.825079	0.815625	0.872497	0.859813	0.892518	0.881374
0.825079	0.814776	0.873551	0.859959	0.892518	0.880457
0.826133	0.814969	0.873551	0.859067	0.892518	0.879543
0.826133	0.814123	0.873551	0.858178	0.892518	0.878631
0.826133	0.813278	0.873551	0.857291	0.892518	0.87772
0.826133	0.812435	0.873551	0.856405	0.892518	0.876812
0.826133	0.811594	0.873551	0.855521	0.893572	0.876939
0.826133	0.810755	0.874605	0.85567	0.893572	0.876033
0.826133	0.809917	0.875659	0.855819	0.893572	0.875129
0.826133	0.809082	0.876712	0.855967	0.894626	0.875258
0.826133	0.808247	0.876712	0.855087	0.894626	0.874356
0.826133	0.807415	0.876712	0.854209	0.894626	0.873457
0.826133	0.806584	0.876712	0.853333	0.894626	0.872559
0.826133	0.805755	0.877766	0.853484	0.894626	0.871663
0.826133	0.804928	0.877766	0.85261	0.894626	0.870769
0.826133	0.804103	0.877766	0.851738	0.894626	0.869877
0.826133	0.803279	0.87882	0.85189	0.894626	0.868987
0.826133	0.802456	0.87882	0.85102	0.89568	0.869121
0.826133	0.801636	0.879874	0.851172	0.89568	0.868233
0.826133	0.800817	0.880927	0.851324	0.89568	0.867347
0.826133	0.8	0.880927	0.850458	0.89568	0.866463
0.826133	0.799185	0.880927	0.849593	0.89568	0.86558
0.826133	0.798371	0.881981	0.849746	0.89568	0.8647
0.826133	0.797558	0.883035	0.849899	0.89568	0.863821
0.826133	0.796748	0.883035	0.849037	0.89568	0.862944
0.826133	0.795939	0.883035	0.848178	0.896733	0.863083
0.827187	0.796146	0.883035	0.847321	0.896733	0.862209
0.827187	0.795339	0.883035	0.846465	0.896733	0.861336
0.827187	0.794534	0.883035	0.84561	0.896733	0.860465
0.827187	0.793731	0.883035	0.844758	0.896733	0.859596
0.827187	0.792929	0.883035	0.843907	0.896733	0.858729
0.827187	0.792129	0.883035	0.843058	0.897787	0.858871
0.827187	0.791331	0.884089	0.843216	0.897787	0.858006
0.827187	0.790534	0.884089	0.842369	0.898841	0.858149
0.827187	0.789738	0.884089	0.841525	0.899895	0.858291
0.82824	0.78995	0.884089	0.840681	0.899895	0.85743
0.82824	0.789157	0.884089	0.83984	0.899895	0.85657
0.82824	0.788365	0.884089	0.839	0.899895	0.855711
0.82824	0.787575	0.884089	0.838162	0.899895	0.854855
0.829294	0.787788	0.884089	0.837325	0.900948	0.855
0.829294	0.787	0.884089	0.836491	0.900948	0.854146
0.829294	0.786214	0.884089	0.835657	0.900948	0.853293
0.829294	0.785429	0.884089	0.834826	0.900948	0.852443
0.829294	0.784646	0.884089	0.833996	0.900948	0.851594
0.829294	0.783865	0.884089	0.833168	0.900948	0.850746
0.829294	0.783085	0.885142	0.833333	0.900948	0.849901
0.830348	0.7833	0.885142	0.832507	0.900948	0.849057
0.830348	0.782522	0.885142	0.831683	0.900948	0.848214
0.830348	0.781746	0.885142	0.830861	0.900948	0.847374
0.831401	0.781962	0.885142	0.83004	0.900948	0.846535
0.831401	0.781188	0.885142	0.82922	0.900948	0.845697
0.831401	0.780415	0.885142	0.828402	0.900948	0.844862
0.831401	0.779644	0.885142	0.827586	0.900948	0.844028
0.832455	0.779862	0.885142	0.826772	0.900948	0.843195
0.832455	0.779093	0.885142	0.825959	0.900948	0.842365
0.832455	0.778325	0.886196	0.82613	0.900948	0.841535
0.832455	0.777559	0.886196	0.825319	0.900948	0.840708
0.832455	0.776794	0.886196	0.82451	0.900948	0.839882
0.832455	0.776031	0.886196	0.823702	0.900948	0.839058
0.833509	0.776251	0.886196	0.822896	0.900948	0.838235
0.833509	0.77549	0.886196	0.822092	0.900948	0.837414
0.833509	0.774731	0.886196	0.821289	0.900948	0.836595
0.833509	0.773973	0.886196	0.820488	0.900948	0.835777
0.833509	0.773216	0.886196	0.819688	0.900948	0.834961
0.833509	0.772461	0.886196	0.81889	0.900948	0.834146
0.833509	0.771707	0.88725	0.819066	0.902002	0.834308
0.833509	0.770955	0.88725	0.81827	0.902002	0.833496
0.833509	0.770204	0.88725	0.817476	0.902002	0.832685
0.833509	0.769455	0.88725	0.816683	0.902002	0.831876
0.833509	0.768707	0.88725	0.815891	0.903056	0.832039
0.833509	0.767961	0.888303	0.81607	0.903056	0.831232
0.833509	0.767216	0.889357	0.816248	0.903056	0.830426
0.833509	0.766473	0.889357	0.815459	0.903056	0.829622
0.833509	0.765731	0.889357	0.814672	0.903056	0.82882
0.833509	0.76499	0.890411	0.814851	0.903056	0.828019
0.834563	0.765217	0.890411	0.814066	0.903056	0.82722
0.834563	0.764479	0.890411	0.813282	0.90411	0.827387
0.834563	0.763742	0.890411	0.8125	0.90411	0.82659
0.834563	0.763006	0.890411	0.81172	0.90411	0.825794
0.834563	0.762271	0.890411	0.81094	0.90411	0.825
0.834563	0.761538	0.890411	0.810163	0.90411	0.824207
0.834563	0.760807	0.890411	0.809387	0.90411	0.823417
0.834563	0.760077	0.890411	0.808612	0.90411	0.822627
0.834563	0.759348	0.890411	0.807839	0.90411	0.821839
0.834563	0.758621	0.890411	0.807068	0.90411	0.821053
0.834563	0.757895	0.890411	0.806298	0.90411	0.820268
0.834563	0.75717	0.890411	0.805529	0.905163	0.820439
0.834563	0.756447	0.890411	0.804762	0.905163	0.819656
0.834563	0.755725	0.890411	0.803996	0.905163	0.818875
0.834563	0.755005	0.890411	0.803232	0.905163	0.818095
0.834563	0.754286	0.890411	0.802469	0.905163	0.817317
0.834563	0.753568	0.890411	0.801708	0.905163	0.81654
0.834563	0.752852	0.891465	0.801896	0.905163	0.815764
0.834563	0.752137	0.891465	0.801136	0.905163	0.814991
0.834563	0.751423	0.891465	0.800378	0.906217	0.815166
0.834563	0.750711	0.891465	0.799622	0.906217	0.814394
0.834563	0.75	0.891465	0.798867	0.906217	0.813623
0.834563	0.74929	0.891465	0.798113	0.906217	0.812854
0.834563	0.748582	0.891465	0.797361	0.907271	0.813031
0.834563	0.747875	0.891465	0.79661	0.907271	0.812264
0.834563	0.74717	0.892518	0.796802	0.907271	0.811499
0.834563	0.746466	0.892518	0.796053	0.907271	0.810734
0.834563	0.745763	0.892518	0.795305	0.907271	0.809972
0.834563	0.745061	0.892518	0.794559	0.907271	0.809211
0.834563	0.744361	0.892518	0.793814	0.908325	0.80939
0.834563	0.743662	0.892518	0.793071	0.908325	0.80863
0.834563	0.742964	0.892518	0.792329	0.908325	0.807873
0.834563	0.742268	0.892518	0.791589	0.908325	0.807116
0.834563	0.741573	0.892518	0.79085	0.908325	0.806361
0.834563	0.740879	0.892518	0.790112	0.909378	0.806542
0.834563	0.740187	0.892518	0.789376	0.909378	0.805789
0.834563	0.739496	0.892518	0.788641	0.909378	0.805037
0.834563	0.738806	0.892518	0.787907	0.909378	0.804287
0.834563	0.738117	0.892518	0.787175	0.909378	0.803538
0.834563	0.73743	0.892518	0.786444	0.909378	0.802791
0.834563	0.736744	0.892518	0.785714	0.909378	0.802045
0.834563	0.736059	0.892518	0.784986	0.909378	0.8013
0.834563	0.735376	0.892518	0.784259	0.909378	0.800557
0.834563	0.734694	0.892518	0.783534	0.910432	0.800741
0.834563	0.734013	0.892518	0.78281	0.910432	0.8
0.834563	0.733333	0.892518	0.782087	0.910432	0.79926
0.834563	0.732655	0.892518	0.781365	0.910432	0.798521
0.834563	0.731978	0.892518	0.780645	0.910432	0.797784
0.834563	0.731302	0.892518	0.779926	0.910432	0.797048
0.834563	0.730627	0.892518	0.779209	0.910432	0.796313
0.834563	0.729954	0.892518	0.778493	0.910432	0.79558
0.834563	0.729282	0.892518	0.777778	0.910432	0.794848
0.834563	0.728611	0.892518	0.777064	0.910432	0.794118
0.834563	0.727941	0.892518	0.776352	0.910432	0.793388
0.834563	0.727273	0.892518	0.775641	0.910432	0.792661
0.834563	0.726606	0.892518	0.774931	0.911486	0.792851
0.834563	0.72594	0.892518	0.774223	0.911486	0.792125
0.834563	0.725275	0.892518	0.773516	0.911486	0.7914
0.834563	0.724611	0.892518	0.77281	0.911486	0.790676
0.834563	0.723949	0.892518	0.772106	0.911486	0.789954
0.834563	0.723288	0.892518	0.771403	0.911486	0.789234
0.834563	0.722628	0.892518	0.770701	0.911486	0.788514
0.834563	0.721969	0.892518	0.77	0.911486	0.787796
0.834563	0.721311	0.892518	0.769301	0.911486	0.787079
0.834563	0.720655	0.892518	0.768603	0.911486	0.786364
0.834563	0.72	0.892518	0.767906	0.911486	0.785649
0.834563	0.719346	0.892518	0.76721	0.911486	0.784936
0.834563	0.718693	0.892518	0.766516	0.911486	0.784225
0.834563	0.718042	0.892518	0.765823	0.911486	0.783514
0.835616	0.718297	0.892518	0.765131	0.911486	0.782805
0.835616	0.717647	0.892518	0.76444	0.911486	0.782098
0.835616	0.716998	0.892518	0.763751	0.911486	0.781391
0.835616	0.71635	0.892518	0.763063	0.911486	0.780686
0.835616	0.715704	0.892518	0.762376	0.911486	0.779982
0.835616	0.715059	0.892518	0.761691	0.911486	0.779279
0.835616	0.714414	0.892518	0.761006	0.911486	0.778578
0.835616	0.713771	0.892518	0.760323	0.911486	0.777878
0.835616	0.713129	0.892518	0.759641	0.911486	0.777179
0.835616	0.712489	0.892518	0.758961	0.911486	0.776481
0.83667	0.712747	0.892518	0.758281	0.911486	0.775785
0.83667	0.712108	0.892518	0.757603	0.911486	0.77509
0.83667	0.71147	0.892518	0.756926	0.911486	0.774396
0.837724	0.711728	0.893572	0.757143	0.911486	0.773703
0.837724	0.711091	0.893572	0.756467	0.911486	0.773012
0.837724	0.710456	0.893572	0.755793	0.911486	0.772321
0.837724	0.709821	0.893572	0.75512	0.911486	0.771632
0.837724	0.709188	0.893572	0.754448	0.911486	0.770945
0.837724	0.708556	0.893572	0.753778	0.911486	0.770258
0.837724	0.707925	0.893572	0.753108	0.911486	0.769573
0.837724	0.707295	0.893572	0.75244	0.911486	0.768889
0.837724	0.706667	0.893572	0.751773	0.911486	0.768206
0.837724	0.706039	0.893572	0.751107	0.911486	0.767524
0.837724	0.705413	0.893572	0.750442	0.911486	0.766844
0.837724	0.704787	0.893572	0.749779	0.911486	0.766165
0.837724	0.704163	0.893572	0.749117	0.911486	0.765487
0.837724	0.70354	0.893572	0.748455	0.911486	0.76481
0.837724	0.702918	0.893572	0.747795	0.911486	0.764134
0.837724	0.702297	0.893572	0.747137	0.911486	0.76346
0.837724	0.701677	0.893572	0.746479	0.911486	0.762787
0.837724	0.701058	0.893572	0.745822	0.911486	0.762115
0.837724	0.700441	0.893572	0.745167	0.91254	0.762324
0.837724	0.699824	0.893572	0.744513	0.91254	0.761653
0.837724	0.699208	0.893572	0.74386	0.91254	0.760984
0.837724	0.698594	0.893572	0.743208	0.91254	0.760316
0.837724	0.697981	0.893572	0.742557	0.91254	0.759649
0.837724	0.697368	0.893572	0.741907	0.91254	0.758983
0.838778	0.697634	0.893572	0.741259	0.91254	0.758319
0.838778	0.697023	0.893572	0.740611	0.91254	0.757655
0.838778	0.696413	0.893572	0.739965	0.91254	0.756993
0.838778	0.695804	0.893572	0.73932	0.91254	0.756332
0.838778	0.695197	0.893572	0.738676	0.91254	0.755672
0.838778	0.69459	0.893572	0.738033	0.91254	0.755013
0.838778	0.693984	0.893572	0.737391	0.91254	0.754355
0.838778	0.69338	0.893572	0.736751	0.91254	0.753699
0.838778	0.692776	0.893572	0.736111	0.91254	0.753043
0.838778	0.692174	0.893572	0.735473	0.91254	0.752389
0.838778	0.691573	0.893572	0.734835	0.91254	0.751736
0.838778	0.690972	0.893572	0.734199	0.91254	0.751084
0.838778	0.690373	0.893572	0.733564	0.91254	0.750433
0.838778	0.689775	0.893572	0.73293	0.91254	0.749784
0.838778	0.689177	0.893572	0.732297	0.91254	0.749135
0.838778	0.688581	0.893572	0.731665	0.91254	0.748487
0.838778	0.687986	0.893572	0.731034	0.91254	0.747841
0.838778	0.687392	0.893572	0.730405	0.91254	0.747196
0.838778	0.686799	0.893572	0.729776	0.91254	0.746552
0.838778	0.686207	0.893572	0.729149	0.91254	0.745909
0.838778	0.685616	0.893572	0.728522	0.91254	0.745267
0.838778	0.685026	0.893572	0.727897	0.91254	0.744626
0.838778	0.684437	0.893572	0.727273	0.913593	0.744845
0.838778	0.683849	0.893572	0.72665	0.913593	0.744206
0.838778	0.683262	0.893572	0.726027	0.913593	0.743568
0.838778	0.682676	0.893572	0.725406	0.913593	0.742931
0.838778	0.682091	0.893572	0.724786	0.914647	0.743151
0.838778	0.681507	0.893572	0.724167	0.914647	0.742515
0.838778	0.680924	0.893572	0.723549	0.914647	0.74188
0.838778	0.680342	0.893572	0.722933	0.914647	0.741247
0.838778	0.679761	0.893572	0.722317	0.914647	0.740614
0.839831	0.680034	0.893572	0.721702	0.914647	0.739983
0.839831	0.679454	0.893572	0.721088	0.914647	0.739353
0.839831	0.678876	0.893572	0.720476	0.914647	0.738723
0.839831	0.678298	0.893572	0.719864	0.914647	0.738095
0.839831	0.677721	0.893572	0.719254	0.914647	0.737468
0.839831	0.677145	0.893572	0.718644	0.914647	0.736842
0.839831	0.67657	0.893572	0.718036	0.915701	0.737065
0.839831	0.675997	0.893572	0.717428	0.915701	0.736441
0.839831	0.675424	0.893572	0.716822	0.915701	0.735817
0.839831	0.674852	0.893572	0.716216	0.915701	0.735195
0.839831	0.674281	0.893572	0.715612	0.915701	0.734573
0.839831	0.673711	0.893572	0.715008	0.915701	0.733953
0.839831	0.673142	0.893572	0.714406	0.915701	0.733333
0.839831	0.672574	0.893572	0.713805	0.915701	0.732715
0.839831	0.672007	0.893572	0.713204	0.915701	0.732098
0.839831	0.671441	0.893572	0.712605	0.915701	0.731481
0.839831	0.670875	0.893572	0.712007	0.915701	0.730866
0.839831	0.670311	0.893572	0.711409	0.915701	0.730252
0.839831	0.669748	0.893572	0.710813	0.915701	0.729639
0.839831	0.669186	0.893572	0.710218	0.915701	0.729027
0.839831	0.668624	0.893572	0.709623	0.915701	0.728416
0.839831	0.668064	0.893572	0.70903	0.915701	0.727806
0.839831	0.667504	0.893572	0.708438	0.915701	0.727197
0.839831	0.666946	0.893572	0.707846	0.915701	0.726589
0.839831	0.666388	0.893572	0.707256	0.915701	0.725982
0.839831	0.665831	0.893572	0.706667	0.915701	0.725376
0.839831	0.665275	0.893572	0.706078	0.915701	0.724771
0.839831	0.664721	0.893572	0.705491	0.915701	0.724167
0.839831	0.664167	0.893572	0.704904	0.915701	0.723564
0.839831	0.663614	0.893572	0.704319	0.915701	0.722962
0.839831	0.663062	0.893572	0.703734	0.915701	0.722361
0.839831	0.66251	0.893572	0.703151	0.915701	0.721761
0.839831	0.66196	0.893572	0.702568	0.915701	0.721162
0.839831	0.661411	0.893572	0.701987	0.915701	0.720564
0.839831	0.660862	0.893572	0.701406	0.915701	0.719967
0.839831	0.660315	0.893572	0.700826	0.915701	0.719371
0.839831	0.659768	0.893572	0.700248	0.915701	0.718776
0.839831	0.659222	0.893572	0.69967	0.915701	0.718182
0.839831	0.658678	0.893572	0.699093	0.915701	0.717589
0.839831	0.658134	0.893572	0.698517	0.915701	0.716997
0.839831	0.657591	0.893572	0.697942	0.915701	0.716406
0.839831	0.657049	0.893572	0.697368	0.915701	0.715815
0.839831	0.656507	0.893572	0.696795	0.915701	0.715226
0.839831	0.655967	0.893572	0.696223	0.915701	0.714638
0.839831	0.655428	0.893572	0.695652	0.915701	0.714051
0.839831	0.654889	0.893572	0.695082	0.915701	0.713465
0.839831	0.654351	0.893572	0.694513	0.915701	0.712879
0.839831	0.653815	0.893572	0.693944	0.915701	0.712295
0.839831	0.653279	0.893572	0.693377	0.915701	0.711712
0.839831	0.652744	0.893572	0.69281	0.915701	0.711129
0.839831	0.652209	0.893572	0.692245	0.915701	0.710548
0.839831	0.651676	0.893572	0.69168	0.915701	0.709967
0.839831	0.651144	0.893572	0.691117	0.915701	0.709388
0.839831	0.650612	0.893572	0.690554	0.915701	0.708809
0.839831	0.650082	0.893572	0.689992	0.915701	0.708231
0.839831	0.649552	0.893572	0.689431	0.915701	0.707655
0.839831	0.649023	0.893572	0	0.915701	0.707079
0.839831	0.648495			0.915701	0.706504
0.839831	0.647967			0.915701	0
0.839831	0

## Sheet: Figure 3h
Precision-recall curves (left panel)											AUC values (left panel, text)			Error in pixels (right panel)
uniform-250		uniform-500		uniform-1k		diverse-1k		diverse-300k			model	auc		uniform-250	uniform-500	uniform-1k	diverse-1k	diverse-300k
recall	precision	recall	precision	recall	precision	recall	precision	recall	precision		uniform-250	0.243418		201.001	916.901	200.413	188.834	1.06152
0.000317058	1	0.000317058	1	0.000317058	1	0.000317058	1	0.000317058	1		uniform-500	0.272245		877.306	290.667	110.392	4.92549	2.81624
0.000634115	1	0.000634115	1	0.000634115	1	0.000634115	1	0.000634115	1		uniform-1k	0.32971		393.908	19.4352	404.551	1.28705	0.20411
0.000951173	1	0.000951173	1	0.000951173	1	0.000951173	1	0.000951173	1		diverse-1k	0.514837		21.0219	468.119	49.8022	66.681	19.1766
0.00126823	1	0.00126823	1	0.00126823	1	0.00126823	1	0.00126823	1		diverse-300k	0.89461		4.79459	1.59241	4.62486	1.75172	1.80462
0.00158529	1	0.00158529	1	0.00158529	1	0.00158529	1	0.00158529	1					5.57139	3.72369	4.38884	2.55634	1.26756
0.00190235	1	0.00190235	1	0.00190235	1	0.00190235	1	0.00190235	1					332.068	304.448	316.869	10.2485	2.929
0.0022194	1	0.0022194	1	0.0022194	1	0.0022194	1	0.0022194	1					3.02874	2.2475	4.16829	4.81901	2.41896
0.00253646	1	0.00253646	1	0.00253646	1	0.00253646	1	0.00253646	1					236.794	299.771	152.91	654.907	6.04753
0.00285352	1	0.00285352	1	0.00285352	1	0.00285352	1	0.00285352	1					352.028	300.991	355.48	502.771	4.55061
0.00317058	1	0.00317058	1	0.00317058	1	0.00317058	1	0.00317058	1					4.26795	5.35089	8.21288	5.45347	1.32975
0.00348763	1	0.00348763	1	0.00348763	1	0.00348763	1	0.00348763	1					416.3	9.14171	11.9205	10.7949	2.31555
0.00380469	1	0.00380469	1	0.00380469	1	0.00380469	1	0.00380469	1					365.576	8.25404	4.79253	11.2144	5.24511
0.00412175	1	0.00412175	1	0.00412175	1	0.00412175	1	0.00412175	1					367.213	189.665	184.941	599.251	7.25555
0.00443881	1	0.00443881	1	0.00443881	1	0.00443881	1	0.00443881	1					3.71744	5.15419	4.98286	8.611	1.62784
0.00475587	1	0.00475587	1	0.00475587	1	0.00475587	1	0.00475587	1					310.211	307.12	558.066	701.242	2.32882
0.00507292	1	0.00507292	1	0.00507292	1	0.00507292	1	0.00507292	1					524.961	430.495	531.325	251.138	4.8739
0.00538998	1	0.00538998	1	0.00538998	1	0.00538998	1	0.00538998	1					1.85227	5.1444	1.60568	3.33239	5.1165
0.00570704	1	0.00570704	1	0.00570704	1	0.00570704	1	0.00570704	1					159.26	698.149	693.067	90.4724	6.64347
0.0060241	1	0.0060241	1	0.0060241	1	0.0060241	1	0.0060241	1					148.29	746.231	16.3529	142.616	2.67759
0.00634115	1	0.00634115	1	0.00634115	1	0.00634115	1	0.00634115	1					144.135	300.796	140.569	145.526	4.09933
0.00665821	1	0.00665821	1	0.00665821	1	0.00665821	1	0.00665821	1					3.11878	3.72881	4.25508	5.20111	2.53763
0.00697527	1	0.00697527	1	0.00697527	1	0.00697527	1	0.00697527	1					305.787	295.149	171.828	74.9707	94.2157
0.00729233	1	0.00729233	1	0.00729233	1	0.00729233	1	0.00729233	1					149.436	747.448	7.91002	5.39732	3.33495
0.00760938	1	0.00760938	1	0.00760938	1	0.00760938	1	0.00760938	1					8.34802	2.7349	7.54936	0.59246	2.58162
0.00792644	1	0.00792644	1	0.00792644	1	0.00792644	1	0.00792644	1					4.99588	4.14605	2.96995	3.38522	3.06103
0.0082435	1	0.0082435	1	0.0082435	1	0.0082435	1	0.0082435	1					130.174	591.379	637.579	103.782	7.48867
0.00856056	1	0.00856056	1	0.00856056	1	0.00856056	1	0.00856056	1					9.18357	14.0609	10.5766	7.38862	3.76168
0.00887762	1	0.00887762	1	0.00887762	1	0.00887762	1	0.00887762	1					4.66468	3.36316	7.31595	4.63133	5.86515
0.00919467	1	0.00919467	1	0.00919467	1	0.00919467	1	0.00919467	1					1.40454	2.63091	2.52655	2.67559	3.07143
0.00951173	1	0.00951173	1	0.00951173	1	0.00951173	1	0.00951173	1					1.68222	2.98565	3.90596	2.90563	1.56097
0.00982879	1	0.00982879	1	0.00982879	1	0.00982879	1	0.00982879	1					278.004	61.2287	8.33748	512.372	4.60978
0.0101458	1	0.0101458	1	0.0101458	1	0.0101458	1	0.0101458	1					585.691	260.366	624.614	5.81127	1.15584
0.0104629	1	0.0104629	1	0.0104629	1	0.0104629	1	0.0104629	1					0.80647	1.1399	1.33753	0.313802	0.955912
0.01078	1	0.01078	1	0.01078	1	0.01078	1	0.01078	1					240.563	242.635	153.629	710.376	1.64625
0.011097	1	0.011097	1	0.011097	1	0.011097	1	0.011097	1					4.22549	5.51816	4.68138	1.36674	1.8702
0.0114141	1	0.0114141	1	0.0114141	1	0.0114141	1	0.0114141	1					4.052	0.798289	0.445643	3.3426	1.20334
0.0117311	1	0.0117311	1	0.0117311	1	0.0117311	1	0.0117311	1					534.295	7.38965	7.25611	4.20017	3.66321
0.0120482	1	0.0120482	1	0.0117311	0.973684	0.0120482	1	0.0120482	1					31.2504	26.5529	11.7799	352.196	5.44199
0.0123653	1	0.0123653	1	0.0120482	0.974359	0.0123653	1	0.0123653	1					292.454	626.692	210.319	455.484	3.64242
0.0126823	1	0.0126823	1	0.0123653	0.975	0.0126823	1	0.0126823	1					257.686	273.395	30.0394	24.1213	21.1271
0.0129994	1	0.0129994	1	0.0126823	0.97561	0.0129994	1	0.0129994	1					115.218	18.6744	679.527	12.1935	5.36544
0.0133164	1	0.0133164	1	0.0129994	0.97619	0.0133164	1	0.0133164	1					8.06601	3.56441	229.118	10.4635	4.76154
0.0136335	1	0.0136335	1	0.0133164	0.976744	0.0136335	1	0.0136335	1					549.571	464.863	673.9	4.51258	4.79136
0.0139505	1	0.0136335	0.977273	0.0136335	0.977273	0.0139505	1	0.0139505	1					521.045	701.722	906.06	71.8798	44.8714
0.0142676	1	0.0142676	0.978261	0.0139505	0.977778	0.0142676	1	0.0142676	1					833.9	25.9087	439.675	6.54457	10.7644
0.0145847	1	0.0145847	0.978723	0.0142676	0.978261	0.0145847	1	0.0145847	1					6.83234	6.78894	4.11433	2.72765	0.266862
0.0149017	1	0.0149017	0.979167	0.0145847	0.978723	0.0149017	1	0.0149017	1					5.37174	6.49827	3.98506	8.74793	5.10727
0.0152188	1	0.0152188	0.979592	0.0149017	0.979167	0.0152188	1	0.0152188	1					371.585	3.73237	2.04541	3.19101	3.48547
0.0155358	1	0.0152188	0.96	0.0152188	0.979592	0.0155358	1	0.0155358	1					35.9561	19.7326	36.7741	0.847855	2.00463
0.0158529	1	0.0155358	0.960784	0.0155358	0.98	0.0158529	1	0.0158529	1					19.0135	22.411	24.5458	7.21404	6.96123
0.0161699	1	0.0158529	0.961538	0.0155358	0.960784	0.0158529	0.980392	0.0161699	1					16.2639	11.4601	15.7932	5.94287	5.01399
0.016487	1	0.0161699	0.962264	0.0158529	0.961538	0.0161699	0.980769	0.016487	1					9.1327	8.2538	7.60802	9.57849	6.29397
0.0168041	1	0.016487	0.962963	0.0161699	0.962264	0.016487	0.981132	0.0168041	1					177.341	180.975	13.1369	592.813	4.93207
0.0168041	0.981481	0.0168041	0.963636	0.016487	0.962963	0.0168041	0.981481	0.0171211	1					22.1812	18.3215	32.8049	8.50535	6.78123
0.0171211	0.981818	0.0171211	0.964286	0.0168041	0.963636	0.0171211	0.981818	0.0174382	1					325.868	734.959	227.606	5.94951	2.78612
0.0174382	0.982143	0.0174382	0.964912	0.0171211	0.964286	0.0174382	0.982143	0.0177552	1					338.999	7.18155	13.7786	3.42474	0.910251
0.0177552	0.982456	0.0177552	0.965517	0.0174382	0.964912	0.0177552	0.982456	0.0180723	1					530.751	530.171	609.058	5.35756	2.62706
0.0180723	0.982759	0.0180723	0.966102	0.0177552	0.965517	0.0180723	0.982759	0.0183893	1					5.13237	151.356	201.747	8.02929	6.93392
0.0183893	0.983051	0.0183893	0.966667	0.0180723	0.966102	0.0183893	0.983051	0.0187064	1					410.428	203.032	208.917	9.66576	7.11676
0.0187064	0.983333	0.0187064	0.967213	0.0183893	0.966667	0.0190235	0.983607	0.0190235	1					575.477	415.122	357.12	9.6302	26.8847
0.0190235	0.983607	0.0190235	0.967742	0.0187064	0.967213	0.0193405	0.983871	0.0193405	1					85.3913	638.926	4.9605	0.375275	4.73935
0.0193405	0.983871	0.0193405	0.968254	0.0190235	0.967742	0.0196576	0.984127	0.0196576	1					4.7387	1.3177	4.69451	61.9161	2.4721
0.0196576	0.984127	0.0196576	0.96875	0.0196576	0.96875	0.0199746	0.984375	0.0199746	1					484.039	448.772	5.55082	1.4004	1.03531
0.0199746	0.984375	0.0199746	0.969231	0.0199746	0.969231	0.0202917	0.984615	0.0202917	1					4.63144	6.08383	7.28806	4.14774	3.96352
0.0206088	0.984848	0.0199746	0.954545	0.0202917	0.969697	0.0206088	0.984848	0.0206088	1					330.653	762.974	651.258	171.268	39.7963
0.0209258	0.985075	0.0202917	0.955224	0.0206088	0.970149	0.0209258	0.985075	0.0209258	1					284.726	170.023	42.4159	170.373	34.3282
0.0212429	0.985294	0.0202917	0.941176	0.0206088	0.955882	0.0212429	0.985294	0.0212429	1					20.0084	21.8134	20.6706	34.4006	19.64
0.0215599	0.985507	0.0206088	0.942029	0.0206088	0.942029	0.0215599	0.985507	0.0215599	1					32.633	23.2521	26.6901	581.849	18.4443
0.021877	0.985714	0.0209258	0.942857	0.0209258	0.942857	0.021877	0.985714	0.021877	1					1.72527	4.47546	1.6106	3.51569	0.96543
0.022194	0.985915	0.0212429	0.943662	0.0212429	0.943662	0.022194	0.985915	0.022194	1					760.061	746.584	18.7994	8.72248	6.52034
0.0225111	0.986111	0.0215599	0.944444	0.0215599	0.944444	0.0225111	0.986111	0.0225111	1					259.926	268.723	257.188	17.1698	14.2891
0.0228282	0.986301	0.021877	0.945205	0.021877	0.945205	0.0228282	0.986301	0.0228282	1					38.4148	286.04	881.878	11.7447	3.60451
0.0231452	0.986486	0.022194	0.945946	0.022194	0.945946	0.0231452	0.986486	0.0231452	1					49.3511	411.465	650.404	3.96377	8.53506
0.0234623	0.986667	0.0225111	0.946667	0.0225111	0.946667	0.0234623	0.986667	0.0234623	1					664.247	584.066	105.205	4.42351	2.73024
0.0237793	0.986842	0.0228282	0.947368	0.0228282	0.947368	0.0237793	0.986842	0.0237793	1					610.518	209.303	635.31	2.56528	1.12981
0.0240964	0.987013	0.0231452	0.948052	0.0231452	0.948052	0.0240964	0.987013	0.0240964	1					5.64053	7.12885	200.62	1.86601	4.06702
0.0240964	0.974359	0.0234623	0.948718	0.0234623	0.948718	0.0244134	0.987179	0.0244134	1					385.799	630.469	627.206	7.68242	6.47582
0.0244134	0.974684	0.0234623	0.936709	0.0237793	0.949367	0.0247305	0.987342	0.0247305	1					30.8255	898.318	881.838	9.15662	4.80014
0.0247305	0.975	0.0237793	0.9375	0.0240964	0.95	0.0250476	0.9875	0.0250476	1					275.739	569.212	54.0934	6.19575	2.6542
0.0250476	0.975309	0.0240964	0.938272	0.0244134	0.950617	0.0253646	0.987654	0.0253646	1					8.95609	9.20592	3.78817	1.52903	1.56263
0.0253646	0.97561	0.0244134	0.939024	0.0247305	0.95122	0.0256817	0.987805	0.0256817	1					447.576	596.607	563.762	50.2682	25.8601
0.0256817	0.975904	0.0247305	0.939759	0.0250476	0.951807	0.0259987	0.987952	0.0259987	1					4.1481	6.40085	3.9608	6.86967	10.6639
0.0259987	0.97619	0.0250476	0.940476	0.0253646	0.952381	0.0263158	0.988095	0.0263158	1					19.275	11.9215	9.00166	15.1592	15.2769
0.0263158	0.976471	0.0253646	0.941176	0.0256817	0.952941	0.0266328	0.988235	0.0266328	1					287.079	264.648	619.145	11.9825	11.1518
0.0266328	0.976744	0.0256817	0.94186	0.0259987	0.953488	0.0269499	0.988372	0.0269499	1					618.823	615.384	900.492	6.56493	7.04676
0.0269499	0.977011	0.0259987	0.942529	0.0259987	0.942529	0.027267	0.988506	0.027267	1					695.418	124.206	692.953	127.197	15.5745
0.027267	0.977273	0.0263158	0.943182	0.0263158	0.943182	0.027584	0.988636	0.027584	1					369.623	11.3193	344.404	347.119	10.1397
0.027584	0.977528	0.0266328	0.94382	0.0266328	0.94382	0.0279011	0.988764	0.0279011	1					33.334	946.533	7.56396	14.2245	13.2152
0.0279011	0.977778	0.0269499	0.944444	0.0269499	0.944444	0.0282181	0.988889	0.0282181	1					611.017	614.347	347.196	596.101	21.059
0.0282181	0.978022	0.027267	0.945055	0.027267	0.945055	0.0285352	0.989011	0.0285352	1					7.52962	517.757	3.04398	5.26631	2.24183
0.0285352	0.978261	0.027584	0.945652	0.027584	0.945652	0.0288523	0.98913	0.0288523	1					6.91381	4.43051	3.23897	20.9567	1.48642
0.0288523	0.978495	0.0279011	0.946237	0.0279011	0.946237	0.0291693	0.989247	0.0291693	1					613.842	613.696	728.934	670.532	0.319746
0.0291693	0.978723	0.0282181	0.946809	0.0282181	0.946809	0.0294864	0.989362	0.0294864	1					211.596	215.371	8.33471	6.0386	1.6091
0.0291693	0.968421	0.0285352	0.947368	0.0285352	0.947368	0.0298034	0.989474	0.0298034	1					212.235	212.391	726.866	214.969	3.79902
0.0294864	0.96875	0.0288523	0.947917	0.0288523	0.947917	0.0301205	0.989583	0.0301205	1					234.13	352.645	611.149	10.3929	13.9756
0.0301205	0.969388	0.0291693	0.948454	0.0291693	0.948454	0.0304375	0.989691	0.0304375	1					656.823	123.411	704.805	673.237	4.92653
0.0304375	0.969697	0.0294864	0.94898	0.0294864	0.94898	0.0307546	0.989796	0.0307546	1					596.002	592.049	573.892	547.089	2.23972
0.0307546	0.97	0.0298034	0.949495	0.0298034	0.949495	0.0310717	0.989899	0.0310717	1					5.14912	14.3017	12.3579	697.34	5.02697
0.0310717	0.970297	0.0301205	0.95	0.0301205	0.95	0.0313887	0.99	0.0313887	1					737.424	117.55	114.255	117.603	3.9085
0.0310717	0.960784	0.0304375	0.950495	0.0304375	0.950495	0.0317058	0.990099	0.0317058	1					6.01905	4.54093	5.07354	123.836	6.24421
0.0313887	0.961165	0.0307546	0.95098	0.0307546	0.95098	0.0320228	0.990196	0.0320228	1					427.827	573.427	445.378	565.851	8.34976
0.0317058	0.961538	0.0310717	0.951456	0.0310717	0.951456	0.0323399	0.990291	0.0323399	1					594.925	512.739	586.855	6.16338	2.51228
0.0320228	0.961905	0.0313887	0.951923	0.0313887	0.951923	0.0326569	0.990385	0.0326569	1					8.13678	9.84132	8.27978	10.0882	6.78819
0.0323399	0.962264	0.0317058	0.952381	0.0317058	0.952381	0.032974	0.990476	0.032974	1					606.353	454.738	726.6	265.448	1.71825
0.0326569	0.962617	0.0317058	0.943396	0.0320228	0.95283	0.0332911	0.990566	0.0332911	1					699.383	540.794	11.9314	5.98168	3.75429
0.032974	0.962963	0.0320228	0.943925	0.0320228	0.943925	0.0336081	0.990654	0.0336081	1					610.533	92.4318	612.484	3.07465	2.21136
0.0332911	0.963303	0.0323399	0.944444	0.0323399	0.944444	0.0339252	0.990741	0.0339252	1					12.8755	11.3308	14.4919	10.511	8.20222
0.0336081	0.963636	0.0326569	0.944954	0.0323399	0.93578	0.0342422	0.990826	0.0342422	1					560.71	429.38	420.091	103.033	3.7696
0.0339252	0.963964	0.032974	0.945455	0.0326569	0.936364	0.0345593	0.990909	0.0345593	1					18.7214	20.9728	19.0899	1.6923	14.5658
0.0342422	0.964286	0.0332911	0.945946	0.032974	0.936937	0.0348763	0.990991	0.0348763	1					616.908	625.231	728.86	674.507	8.76287
0.0342422	0.955752	0.0332911	0.9375	0.0332911	0.9375	0.0351934	0.991071	0.0351934	1					2.97074	2.19178	3.7533	2.18506	1.15843
0.0345593	0.95614	0.0336081	0.938053	0.0336081	0.938053	0.0355105	0.99115	0.0355105	1					144.352	368.877	338.985	72.6283	61.6257
0.0348763	0.956522	0.0339252	0.938596	0.0339252	0.938596	0.0358275	0.991228	0.0358275	1					831.802	12.416	19.6446	6.58285	8.14333
0.0351934	0.956897	0.0342422	0.93913	0.0342422	0.93913	0.0361446	0.991304	0.0361446	1					142.291	22.409	18.914	469.988	24.5572
0.0355105	0.957265	0.0345593	0.939655	0.0345593	0.939655	0.0364616	0.991379	0.0364616	1					5.51987	216.823	14.0825	8.08487	4.9671
0.0358275	0.957627	0.0348763	0.940171	0.0348763	0.940171	0.0367787	0.991453	0.0367787	1					404.49	30.5528	881.627	8.84432	7.10921
0.0361446	0.957983	0.0351934	0.940678	0.0351934	0.940678	0.0370958	0.991525	0.0370958	1					657.412	122.012	704.18	674.426	3.15646
0.0364616	0.958333	0.0355105	0.941176	0.0355105	0.941176	0.0374128	0.991597	0.0374128	1					53.0785	630.963	631.683	5.62588	5.77056
0.0367787	0.958678	0.0358275	0.941667	0.0358275	0.941667	0.0377299	0.991667	0.0377299	1					897.414	6.295	0.653344	5.55146	6.56577
0.0370958	0.959016	0.0361446	0.942149	0.0361446	0.942149	0.0380469	0.991736	0.0380469	1					8.68724	7.94107	5.41048	4.14866	4.13067
0.0374128	0.95935	0.0364616	0.942623	0.0364616	0.942623	0.038364	0.991803	0.038364	1					579.537	597.059	574.244	8.06967	3.27511
0.0377299	0.959677	0.0367787	0.943089	0.0367787	0.943089	0.038681	0.99187	0.038681	1					857.758	622.325	480.658	10.2436	12.1139
0.0380469	0.96	0.0370958	0.943548	0.0370958	0.943548	0.0389981	0.991935	0.0389981	1					779.103	796.215	253.064	665.383	6.15122
0.038364	0.960317	0.0374128	0.944	0.0374128	0.944	0.0393152	0.992	0.0393152	1					631.45	313.482	631.824	434.59	4.54018
0.038681	0.96063	0.0377299	0.944444	0.0377299	0.944444	0.0396322	0.992063	0.0396322	1					5.29735	11.2555	6.00978	9.29934	3.64795
0.0389981	0.960938	0.0380469	0.944882	0.0380469	0.944882	0.0399493	0.992126	0.0399493	1					380.186	378.312	402.741	383.519	13.2763
0.0393152	0.96124	0.038364	0.945312	0.038364	0.945312	0.0402663	0.992188	0.0402663	1					265.166	212.348	802.533	671.654	9.24913
0.0396322	0.961538	0.038364	0.937984	0.038681	0.945736	0.0405834	0.992248	0.0405834	1					491.412	438.788	694.559	4.36699	4.20262
0.0399493	0.961832	0.038364	0.930769	0.0389981	0.946154	0.0409004	0.992308	0.0409004	1					7.15782	178.6	634.969	2.59643	1.59302
0.0402663	0.962121	0.038681	0.931298	0.0393152	0.946565	0.0412175	0.992366	0.0412175	1					1.53241	2.42328	1.16934	6.44867	1.16857
0.0405834	0.962406	0.0389981	0.931818	0.0396322	0.94697	0.0415346	0.992424	0.0415346	1					9.90024	5.05493	0.985802	18.9113	0.941212
0.0409004	0.962687	0.0393152	0.932331	0.0399493	0.947368	0.0418516	0.992481	0.0418516	1					10.5938	11.3232	11.4967	12.3482	9.82093
0.0409004	0.955556	0.0396322	0.932836	0.0399493	0.940299	0.0421687	0.992537	0.0421687	1					388.277	580.082	752.489	134.534	6.08368
0.0412175	0.955882	0.0396322	0.925926	0.0402663	0.940741	0.0424857	0.992593	0.0424857	1					8.1909	11.9599	8.84748	10.2064	7.15797
0.0415346	0.956204	0.0399493	0.926471	0.0405834	0.941176	0.0428028	0.992647	0.0428028	1					5.30287	7.10392	4.08798	4.3392	4.49418
0.0418516	0.956522	0.0399493	0.919708	0.0409004	0.941606	0.0431198	0.992701	0.0431198	1					6.61798	10.583	6.68072	4.94082	6.58836
0.0421687	0.956835	0.0402663	0.92029	0.0412175	0.942029	0.0434369	0.992754	0.0434369	1					30.3504	79.6442	548.85	336.693	33.407
0.0424857	0.957143	0.0405834	0.920863	0.0415346	0.942446	0.043754	0.992806	0.043754	1					652.409	656.219	653.873	8.62381	1.3396
0.0428028	0.957447	0.0409004	0.921429	0.0418516	0.942857	0.044071	0.992857	0.044071	1					12.0609	17.3661	13.1935	324.103	3.4969
0.0431198	0.957746	0.0412175	0.921986	0.0421687	0.943262	0.0443881	0.992908	0.0443881	1					307.688	8.70502	11.0795	545.599	1.43649
0.0434369	0.958042	0.0415346	0.922535	0.0424857	0.943662	0.0447051	0.992958	0.0447051	1					390.176	580.695	749.037	678.919	1.8191
0.043754	0.958333	0.0418516	0.923077	0.0428028	0.944056	0.0450222	0.993007	0.0450222	1					212.042	212.871	37.0648	30.3683	2.94642
0.044071	0.958621	0.0421687	0.923611	0.0431198	0.944444	0.0453393	0.993056	0.0453393	1					440.648	392.384	112.336	108.06	6.49267
0.0443881	0.958904	0.0424857	0.924138	0.0434369	0.944828	0.0459734	0.993151	0.0456563	1					3.46893	4.135	4.86581	0.693971	0.501452
0.0447051	0.959184	0.0428028	0.924658	0.0434369	0.938356	0.0462904	0.993197	0.0459734	1					8.69226	9.00079	10.8359	9.01513	5.18799
0.0450222	0.959459	0.0431198	0.92517	0.043754	0.938776	0.0466075	0.993243	0.0462904	1					482.198	634.631	607.917	6.30372	2.66881
0.0450222	0.95302	0.0434369	0.925676	0.044071	0.939189	0.0469245	0.993289	0.0466075	1					489.459	603.016	412.938	319.761	10.1427
0.0453393	0.953333	0.043754	0.926174	0.044071	0.932886	0.0472416	0.993333	0.0469245	1					744.036	126.785	64.3201	210.801	4.27507
0.0456563	0.953642	0.044071	0.926667	0.0443881	0.933333	0.0475587	0.993377	0.0472416	1					203.432	206.676	392.947	313.599	430.189
0.0459734	0.953947	0.0443881	0.927152	0.0447051	0.933775	0.0478757	0.993421	0.0475587	1					496.851	100.359	497.888	497.48	4.88657
0.0459734	0.947712	0.0447051	0.927632	0.0450222	0.934211	0.0481928	0.993464	0.0478757	1					4.15955	535.409	641.194	4.87036	6.32473
0.0462904	0.948052	0.0447051	0.921569	0.0453393	0.934641	0.0485098	0.993506	0.0481928	1					623.461	696.613	692.614	11.1815	10.931
0.0462904	0.941935	0.0450222	0.922078	0.0456563	0.935065	0.0488269	0.993548	0.0485098	1					4.07883	4.55031	350.459	5.07484	1.96482
0.0466075	0.942308	0.0453393	0.922581	0.0459734	0.935484	0.0491439	0.99359	0.0488269	1					107.57	404.944	9.05545	13.116	10.3274
0.0469245	0.942675	0.0456563	0.923077	0.0462904	0.935897	0.049461	0.993631	0.0491439	1					1.7355	648.453	5.27442	8.31647	5.00493
0.0469245	0.936709	0.0456563	0.917197	0.0466075	0.936306	0.0497781	0.993671	0.049461	1					5.66775	546.216	3.19489	3.67752	7.67944
0.0475587	0.9375	0.0459734	0.917722	0.0469245	0.936709	0.0500951	0.993711	0.0497781	1					482.289	280.827	480.385	2.89006	0.194679
0.0478757	0.937888	0.0462904	0.918239	0.0469245	0.930818	0.0504122	0.99375	0.0500951	1					617.057	360.91	397.178	364.245	4.67019
0.0481928	0.938272	0.0466075	0.91875	0.0472416	0.93125	0.0507292	0.993789	0.0504122	1					6.9489	6.59919	8.13144	3.54843	5.79238
0.0481928	0.932515	0.0469245	0.919255	0.0475587	0.931677	0.0510463	0.993827	0.0507292	1					348.031	349.179	313.05	304.282	49.8868
0.0485098	0.932927	0.0472416	0.919753	0.0478757	0.932099	0.0513633	0.993865	0.0510463	1					265.512	958.84	2.31157	6.51148	2.21357
0.0488269	0.933333	0.0475587	0.920245	0.0481928	0.932515	0.0516804	0.993902	0.0513633	1					492.068	709.526	482.3	555.729	3.34266
0.0491439	0.933735	0.0478757	0.920732	0.0485098	0.932927	0.0519975	0.993939	0.0516804	1					3.38162	0.443488	1.3408	1.01778	2.3117
0.049461	0.934132	0.0481928	0.921212	0.0485098	0.927273	0.0523145	0.993976	0.0519975	1					11.1964	10.3997	8.24987	5.24387	4.04706
0.0497781	0.934524	0.0485098	0.921687	0.0488269	0.927711	0.0526316	0.994012	0.0523145	1					267.143	122.432	212.236	56.8372	10.9803
0.0500951	0.934911	0.0488269	0.922156	0.049461	0.928571	0.0529486	0.994048	0.0526316	1					6.42051	7.82307	7.97761	5.82542	6.53698
0.0504122	0.935294	0.0491439	0.922619	0.0497781	0.928994	0.0532657	0.994083	0.0529486	1					13.1954	228.716	13.3417	8.03096	5.1482
0.0504122	0.929825	0.049461	0.923077	0.0500951	0.929412	0.0535828	0.994118	0.0532657	1					495.198	583.467	647.993	21.0572	5.60232
0.0507292	0.930233	0.0497781	0.923529	0.0504122	0.929825	0.0538998	0.994152	0.0535828	1					5.69887	5.43256	2.73368	5.9899	2.6476
0.0510463	0.930636	0.0500951	0.923977	0.0504122	0.924419	0.0542169	0.994186	0.0538998	1					226.37	26.8674	235.588	6.34384	5.82376
0.0513633	0.931034	0.0500951	0.918605	0.0507292	0.924855	0.0545339	0.99422	0.0542169	1					409.767	317.215	284.416	11.8961	4.00733
0.0516804	0.931429	0.0504122	0.919075	0.0510463	0.925287	0.054851	0.994253	0.0545339	1					489.888	245.971	13.2778	4.65914	2.13783
0.0519975	0.931818	0.0504122	0.913793	0.0513633	0.925714	0.055168	0.994286	0.054851	1					452.935	707.911	423.41	56.6837	24.2309
0.0523145	0.932203	0.0507292	0.914286	0.0516804	0.926136	0.0554851	0.994318	0.055168	1					0.999336	0.445426	2.37838	1.89139	2.96015
0.0523145	0.926966	0.0510463	0.914773	0.0519975	0.926554	0.0558022	0.99435	0.0554851	1					9.60561	348.464	313.618	5.76131	48.9474
0.0526316	0.927374	0.0513633	0.915254	0.0523145	0.926966	0.0561192	0.994382	0.0558022	1					172.547	176.545	177.053	6.51343	8.06868
0.0529486	0.927778	0.0516804	0.91573	0.0526316	0.927374	0.0564363	0.994413	0.0561192	1					391.016	847.6	667.151	7.70346	13.6447
0.0532657	0.928177	0.0519975	0.916201	0.0529486	0.927778	0.0567533	0.994444	0.0564363	1					619.43	262.471	690.406	122.685	53.7096
0.0535828	0.928571	0.0523145	0.916667	0.0535828	0.928571	0.0570704	0.994475	0.0567533	1					23.4706	45.1429	620.21	44.7184	6.24407
0.0538998	0.928962	0.0523145	0.911602	0.0538998	0.928962	0.0573874	0.994505	0.0570704	1					496.14	584.379	510.694	507.697	56.691
0.0542169	0.929348	0.0526316	0.912088	0.0542169	0.929348	0.0577045	0.994536	0.0573874	1					506.887	578.872	626.44	10.444	48.2062
0.0542169	0.924324	0.0529486	0.912568	0.0545339	0.92973	0.0580216	0.994565	0.0577045	1					4.6761	546.681	6.2819	2.96371	4.11
0.0545339	0.924731	0.0532657	0.913043	0.054851	0.930108	0.0583386	0.994595	0.0580216	1					617.007	389.328	14.1596	221.205	5.76803
0.054851	0.925134	0.0535828	0.913514	0.055168	0.930481	0.0586557	0.994624	0.0583386	1					809.891	829.13	776.299	49.693	9.55442
0.055168	0.925532	0.0538998	0.913978	0.0554851	0.930851	0.0589727	0.994652	0.0586557	1					3.32319	8.31722	5.2999	4.9576	6.92466
0.055168	0.920635	0.0542169	0.914439	0.0558022	0.931217	0.0592898	0.994681	0.0589727	1					542.452	534.917	567.989	525.516	1.87747
0.0554851	0.921053	0.0545339	0.914894	0.0561192	0.931579	0.0596068	0.994709	0.0592898	1					508.978	358.422	9.11919	2.34969	39.7636
0.0561192	0.921875	0.054851	0.915344	0.0564363	0.931937	0.0599239	0.994737	0.0596068	1					8.57551	5.36116	5.63365	5.91099	0.985802
0.0561192	0.917098	0.055168	0.915789	0.0567533	0.932292	0.0599239	0.989529	0.0599239	1					13.449	7.84592	11.5034	5.90558	3.00094
0.0564363	0.917526	0.0554851	0.91623	0.0570704	0.932642	0.060241	0.989583	0.060241	1					408.714	73.5237	267.485	11.0283	4.24674
0.0567533	0.917949	0.0558022	0.916667	0.0573874	0.93299	0.060558	0.989637	0.060558	1					6.99075	2.97103	3.54737	2.07067	1.72877
0.0570704	0.918367	0.0561192	0.917098	0.0577045	0.933333	0.0608751	0.989691	0.0608751	1					26.1445	30.0875	21.366	19.5131	8.96076
0.0573874	0.918782	0.0564363	0.917526	0.0580216	0.933673	0.0611921	0.989744	0.0611921	1					8.84427	348.002	6.96604	302.764	5.80371
0.0577045	0.919192	0.0567533	0.917949	0.0583386	0.93401	0.0615092	0.989796	0.0615092	1					1.74145	2.05399	3.07123	1.57197	2.5436
0.0580216	0.919598	0.0570704	0.918367	0.0586557	0.934343	0.0618263	0.989848	0.0618263	1					1.83437	2.04619	2.78314	0.42338	2.0759
0.0580216	0.915	0.0573874	0.918782	0.0589727	0.934673	0.0621433	0.989899	0.0621433	1					3.31641	1.86153	3.08851	4.60111	12.0979
0.0583386	0.915423	0.0577045	0.919192	0.0592898	0.935	0.0624604	0.98995	0.0624604	1					434.271	9.45488	13.4545	7.36961	4.45471
0.0586557	0.915842	0.0580216	0.919598	0.0596068	0.935323	0.0627774	0.99	0.0627774	1					410.91	484.603	375.738	16.55	16.6734
0.0589727	0.916256	0.0583386	0.92	0.0599239	0.935644	0.0630945	0.99005	0.0630945	1					761.01	757.531	0.862593	761.086	7.89555
0.0592898	0.916667	0.0586557	0.920398	0.060241	0.935961	0.0634115	0.990099	0.0634115	1					507.232	270.475	8.67162	2.20724	3.05261
0.0596068	0.917073	0.0589727	0.920792	0.060558	0.936275	0.0637286	0.990148	0.0637286	1					539.666	440.826	8.87454	330.536	42.0708
0.0596068	0.912621	0.0592898	0.921182	0.0608751	0.936585	0.0640457	0.990196	0.0640457	1					9.90353	707.557	9.00324	8.15442	4.35227
0.0599239	0.913043	0.0596068	0.921569	0.0611921	0.936893	0.0643627	0.990244	0.0643627	1					9.91756	17.412	15.9613	6.95744	2.70314
0.060241	0.913462	0.0599239	0.921951	0.0615092	0.937198	0.0646798	0.990291	0.0646798	1					239.763	319.182	369.153	222.665	88.5194
0.060558	0.913876	0.060241	0.92233	0.0618263	0.9375	0.0649968	0.990338	0.0649968	1					341.357	339.189	230.476	601.692	53.5133
0.0608751	0.914286	0.060241	0.917874	0.0621433	0.937799	0.0653139	0.990385	0.0653139	1					6.53999	8.98306	4.15631	3.07001	10.8065
0.0611921	0.914692	0.060558	0.918269	0.0624604	0.938095	0.0656309	0.990431	0.0656309	1					2.99284	656.207	4.8841	5.38945	3.24015
0.0615092	0.915094	0.0608751	0.91866	0.0627774	0.938389	0.065948	0.990476	0.065948	1					411.608	382.607	561.093	512.219	12.7541
0.0618263	0.915493	0.0611921	0.919048	0.0630945	0.938679	0.0662651	0.990521	0.0662651	1					486.855	643.176	608.612	13.6209	6.73847
0.0621433	0.915888	0.0615092	0.919431	0.0634115	0.938967	0.0665821	0.990566	0.0665821	1					588.114	529.909	746.108	377.035	17.2999
0.0624604	0.916279	0.0618263	0.919811	0.0634115	0.934579	0.0668992	0.99061	0.0668992	1					478.697	469.426	6.26763	2.6645	4.03901
0.0624604	0.912037	0.0621433	0.920188	0.0637286	0.934884	0.0672162	0.990654	0.0672162	1					285.195	349.115	4.60278	8.40301	90.9357
0.0627774	0.912442	0.0624604	0.920561	0.0637286	0.930556	0.0675333	0.990698	0.0675333	1					6.17467	535.931	3.84375	320.747	5.9542
0.0630945	0.912844	0.0624604	0.916279	0.0640457	0.930876	0.0678503	0.990741	0.0678503	1					1083.44	66.3693	57.9552	59.9715	2.43303
0.0634115	0.913242	0.0627774	0.916667	0.0643627	0.931193	0.0681674	0.990783	0.0681674	1					1.26813	1.39627	5.20326	5.1265	2.35265
0.0637286	0.913636	0.0630945	0.917051	0.0646798	0.931507	0.0684845	0.990826	0.0684845	1					393.852	627.238	627.782	603.078	7.77798
0.0640457	0.914027	0.0634115	0.917431	0.0646798	0.927273	0.0688015	0.990868	0.0688015	1					839.206	73.8997	589.099	51.8512	45.0443
0.0640457	0.90991	0.0637286	0.917808	0.0649968	0.927602	0.0691186	0.990909	0.0691186	1					503.994	512.212	17.674	6.87646	5.75612
0.0643627	0.910314	0.0640457	0.918182	0.0649968	0.923423	0.0694356	0.99095	0.0694356	1					485.32	644.589	454.883	501.803	9.49156
0.0646798	0.910714	0.0643627	0.918552	0.0653139	0.923767	0.0697527	0.990991	0.0697527	1					488.682	639.783	604.061	94.1939	117.181
0.0646798	0.906667	0.0643627	0.914414	0.0656309	0.924107	0.0700698	0.991031	0.0700698	1					318.81	323.711	318.88	72.4714	2.30637
0.0649968	0.90708	0.0643627	0.910314	0.0656309	0.92	0.0703868	0.991071	0.0703868	1					336.418	337.298	80.8621	69.0086	7.22959
0.0653139	0.907489	0.0646798	0.910714	0.065948	0.920354	0.0710209	0.99115	0.0707039	1					404.877	375.709	143.165	31.0989	3.6342
0.0656309	0.907895	0.0649968	0.911111	0.0662651	0.920705	0.071338	0.991189	0.0710209	1					7.62919	5.20923	8.19014	2.69945	1.11405
0.065948	0.908297	0.0653139	0.911504	0.0665821	0.921053	0.071655	0.991228	0.071338	1					216.574	380.447	7.96972	506.082	6.50185
0.0662651	0.908696	0.0656309	0.911894	0.0668992	0.921397	0.0719721	0.991266	0.071655	1					5.90031	536.118	4.64537	648.784	5.75604
0.0665821	0.909091	0.065948	0.912281	0.0672162	0.921739	0.0722892	0.991304	0.0719721	1					7.59652	94.7557	357.133	3.52066	2.66352
0.0668992	0.909483	0.065948	0.908297	0.0675333	0.922078	0.0726062	0.991342	0.0722892	1					8.07085	8.20163	1.63833	3.48041	2.64653
0.0668992	0.905579	0.0662651	0.908696	0.0678503	0.922414	0.0729233	0.991379	0.0726062	1					6.38072	5.7582	5.16983	3.7416	5.53624
0.0672162	0.905983	0.0662651	0.904762	0.0681674	0.922747	0.0732403	0.991416	0.0729233	1					497.302	640.971	639.386	22.5156	6.8305
0.0675333	0.906383	0.0665821	0.905172	0.0684845	0.923077	0.0735574	0.991453	0.0732403	1					14.8216	405.986	401.76	9.01501	7.18672
0.0678503	0.90678	0.0668992	0.905579	0.0688015	0.923404	0.0738744	0.991489	0.0735574	1					380.317	377.574	377.088	376.029	4.53863
0.0681674	0.907173	0.0672162	0.905983	0.0691186	0.923729	0.0741915	0.991525	0.0738744	1					7.0305	2.51365	3.27741	7.47293	2.65018
0.0684845	0.907563	0.0675333	0.906383	0.0694356	0.924051	0.0745086	0.991561	0.0741915	1					464.93	719.757	182.691	5.43065	4.96998
0.0688015	0.90795	0.0678503	0.90678	0.0697527	0.92437	0.0748256	0.991597	0.0745086	1					399.912	206.805	875.054	895.015	7.04839
0.0688015	0.904167	0.0681674	0.907173	0.0700698	0.924686	0.0751427	0.991632	0.0748256	1					187.478	194.398	187.619	673.402	5.58798
0.0691186	0.904564	0.0684845	0.907563	0.0703868	0.925	0.0757768	0.991701	0.0751427	1					560.418	599.815	583.771	445.854	14.238
0.0694356	0.904959	0.0688015	0.90795	0.0707039	0.925311	0.0760938	0.991736	0.0754597	1					528.352	508.166	90.3837	421.642	5.84641
0.0697527	0.90535	0.0691186	0.908333	0.0710209	0.92562	0.0764109	0.99177	0.0757768	1					51.8054	52.8769	51.3331	66.7668	25.4297
0.0700698	0.905738	0.0691186	0.904564	0.071338	0.925926	0.076728	0.991803	0.0760938	1					839.749	78.0467	2.825	461.88	18.972
0.0703868	0.906122	0.0694356	0.904959	0.071338	0.922131	0.077045	0.991837	0.0764109	1					384.984	384.364	383.332	543.775	11.303
0.0707039	0.906504	0.0697527	0.90535	0.071655	0.922449	0.0773621	0.99187	0.076728	1					204.622	4.68801	1.86141	6.71688	1.59687
0.0707039	0.902834	0.0697527	0.901639	0.0719721	0.922764	0.0776791	0.991903	0.077045	1					5.32592	23.4606	6.29561	4.90022	0.961338
0.0710209	0.903226	0.0700698	0.902041	0.0722892	0.923077	0.0779962	0.991935	0.0773621	1					43.1675	603.287	351.48	635.9	6.06078
0.071338	0.903614	0.0703868	0.902439	0.0726062	0.923387	0.0783133	0.991968	0.0776791	1					616.619	431.7	898.524	25.0789	4.81661
0.071655	0.904	0.0707039	0.902834	0.0729233	0.923695	0.0786303	0.992	0.0779962	1					655.451	352.273	198.302	285.431	12.3421
0.0719721	0.904382	0.0710209	0.903226	0.0732403	0.924	0.0789474	0.992032	0.0783133	1					655.435	160.855	651.57	357.806	53.716
0.0722892	0.904762	0.0710209	0.899598	0.0732403	0.920319	0.0792644	0.992063	0.0786303	1					353.098	393.94	15.6156	8.31605	2.48016
0.0726062	0.905138	0.0710209	0.896	0.0735574	0.920635	0.0795815	0.992095	0.0789474	1					513.922	542.227	147.212	6.08058	1.7628
0.0729233	0.905512	0.071338	0.896414	0.0738744	0.920949	0.0798985	0.992126	0.0792644	1					717.469	16.3958	402.638	546.404	8.48672
0.0732403	0.905882	0.071655	0.896825	0.0738744	0.917323	0.0802156	0.992157	0.0795815	1					3.85069	6.97303	3.85298	7.73284	2.21269
0.0735574	0.90625	0.0719721	0.897233	0.0741915	0.917647	0.0805327	0.992188	0.0798985	1					195.285	534.928	342.907	125.96	5.67229
0.0738744	0.906615	0.0722892	0.897638	0.0745086	0.917969	0.0808497	0.992218	0.0802156	1					588.728	592.263	340.298	5.14121	9.10499
0.0738744	0.903101	0.0722892	0.894118	0.0748256	0.918288	0.0811668	0.992248	0.0805327	1					661.422	367.707	651.747	55.5032	73.645
0.0741915	0.903475	0.0726062	0.894531	0.0751427	0.918605	0.0811668	0.988417	0.0808497	1					443.214	145.157	523.27	756.603	5.86916
0.0745086	0.903846	0.0729233	0.894942	0.0754597	0.918919	0.0814838	0.988462	0.0811668	1					8.60913	2.8055	2.33215	5.77997	2.22215
0.0748256	0.904215	0.0729233	0.891473	0.0757768	0.919231	0.0818009	0.988506	0.0814838	1					5.98825	8.55438	8.04358	12.9768	1.32872
0.0751427	0.90458	0.0732403	0.891892	0.0760938	0.91954	0.0821179	0.98855	0.0818009	1					2.09689	2.02817	2.66782	2.5662	0.846711
0.0754597	0.904943	0.0732403	0.888462	0.0760938	0.916031	0.082435	0.988593	0.0821179	1					5.26963	5.69807	4.6993	2.48846	2.83779
0.0757768	0.905303	0.0735574	0.888889	0.0764109	0.91635	0.0827521	0.988636	0.082435	1					2.53889	9.37027	290.652	8.99986	0.742349
0.0760938	0.90566	0.0735574	0.885496	0.076728	0.916667	0.0830691	0.988679	0.0827521	1					29.6382	25.4974	23.2363	12.3344	12.1537
0.0764109	0.906015	0.0735574	0.882129	0.077045	0.916981	0.0833862	0.988722	0.0830691	1					369.326	360.273	568.416	8.4849	46.9866
0.076728	0.906367	0.0738744	0.882576	0.0773621	0.917293	0.0837032	0.988764	0.0833862	1					367.665	180.995	175.431	133.96	144.128
0.076728	0.902985	0.0741915	0.883019	0.0776791	0.917603	0.0840203	0.988806	0.0837032	1					5.22187	4.7198	3.92215	4.95864	5.27798
0.076728	0.899628	0.0745086	0.883459	0.0779962	0.91791	0.0843373	0.988848	0.0840203	1					10.0126	337.818	322.673	122.647	5.75691
0.077045	0.9	0.0748256	0.883895	0.0783133	0.918216	0.0846544	0.988889	0.0843373	1					257.079	12.1945	9.45427	3.37142	4.69926
0.0773621	0.900369	0.0751427	0.884328	0.0786303	0.918519	0.0849715	0.98893	0.0846544	1					2.26069	5.67621	2.14226	5.05327	3.08178
0.0773621	0.897059	0.0751427	0.881041	0.0786303	0.915129	0.0852885	0.988971	0.0849715	1					683.408	350.742	683.473	32.9646	28.293
0.0776791	0.897436	0.0754597	0.881481	0.0786303	0.911765	0.0856056	0.989011	0.0852885	1					604.689	181.805	697.625	16.6356	3.40774
0.0779962	0.89781	0.0757768	0.881919	0.0789474	0.912088	0.0859226	0.989051	0.0856056	1					369.911	213.835	414.643	31.932	6.21711
0.0783133	0.898182	0.0760938	0.882353	0.0792644	0.912409	0.0862397	0.985507	0.0859226	1					751.141	140.308	104.547	611.95	3.56828
0.0786303	0.898551	0.0764109	0.882784	0.0795815	0.912727	0.0865568	0.98556	0.0862397	1					594.189	318.599	316.829	113.592	4.1884
0.0789474	0.898917	0.076728	0.883212	0.0798985	0.913043	0.0868738	0.985612	0.0865568	1					366.701	145.005	413.888	32.8082	64.3235
0.0792644	0.899281	0.077045	0.883636	0.0798985	0.909747	0.0871909	0.985663	0.0868738	1					547.799	708.552	686.715	154.108	7.74036
0.0795815	0.899642	0.0773621	0.884058	0.0802156	0.910072	0.0875079	0.985714	0.0871909	1					156.287	4.53995	2.74596	358.504	1.93916
0.0798985	0.9	0.0776791	0.884477	0.0805327	0.910394	0.087825	0.985765	0.0875079	1					719.384	443.253	709.663	54.5584	2.82094
0.0798985	0.896797	0.0776791	0.881295	0.0808497	0.910714	0.088142	0.985816	0.087825	1					202.295	547.498	212.218	115.078	83.0125
0.0802156	0.897163	0.0779962	0.88172	0.0811668	0.911032	0.0884591	0.985866	0.088142	1					466.504	12.0234	350.75	115.212	6.80362
0.0805327	0.897527	0.0783133	0.882143	0.0811668	0.907801	0.0887762	0.985915	0.0884591	1					118.787	280.842	3.8039	277.74	5.37796
0.0808497	0.897887	0.0783133	0.879004	0.0814838	0.908127	0.0890932	0.985965	0.0887762	1					421.133	876.885	824.477	275.081	263.642
0.0811668	0.898246	0.0786303	0.879433	0.0818009	0.908451	0.0894103	0.986014	0.0890932	1					336.913	705.92	713.75	96.0998	61.4685
0.0818009	0.898955	0.0786303	0.876325	0.0821179	0.908772	0.0894103	0.982578	0.0894103	1					568.42	345.878	369.6	39.6418	6.60657
0.0821179	0.899306	0.0789474	0.876761	0.082435	0.909091	0.0897273	0.982639	0.0897273	1					3.12752	5.25954	4.6835	9.51515	6.12239
0.082435	0.899654	0.0792644	0.877193	0.0827521	0.909408	0.0900444	0.982699	0.0900444	1					7.97123	11.327	128.653	4.57499	3.85672
0.0827521	0.9	0.0795815	0.877622	0.0830691	0.909722	0.0903614	0.982759	0.0903614	1					351.029	7.16063	7.74172	3.42607	8.09496
0.0830691	0.900344	0.0798985	0.878049	0.0833862	0.910035	0.0906785	0.982818	0.0906785	1					635.711	809.265	631.103	62.4116	54.9934
0.0833862	0.900685	0.0802156	0.878472	0.0837032	0.910345	0.0909956	0.982877	0.0909956	1					281.012	385.587	282.308	473.653	3.6681
0.0837032	0.901024	0.0805327	0.878893	0.0840203	0.910653	0.0913126	0.982935	0.0913126	1					606.89	6.2618	12.2464	5.1313	1.14371
0.0840203	0.901361	0.0808497	0.87931	0.0843373	0.910959	0.0913126	0.979592	0.0916297	1					4.66949	0.661595	3.43652	2.23943	4.69934
0.0840203	0.898305	0.0808497	0.876289	0.0843373	0.90785	0.0916297	0.979661	0.0919467	1					523.231	534.027	652.278	552.502	48.2563
0.0843373	0.898649	0.0811668	0.876712	0.0843373	0.904762	0.0919467	0.97973	0.0922638	1					6.5479	5.18886	5.68794	9.68573	3.55292
0.0846544	0.89899	0.0811668	0.87372	0.0846544	0.905085	0.0922638	0.979798	0.0925808	1					12.6905	14.8614	14.7146	16.055	7.71096
0.0849715	0.899329	0.0814838	0.87415	0.0849715	0.905405	0.0925808	0.979866	0.0928979	1					11.3613	158.733	185.152	3.36997	2.07492
0.0852885	0.899666	0.0818009	0.874576	0.0852885	0.905724	0.0928979	0.979933	0.093215	1					2.58754	2.12683	5.52145	2.78462	5.83578
0.0852885	0.896667	0.0818009	0.871622	0.0856056	0.90604	0.093215	0.98	0.093532	1					237.911	653.63	145.539	11.2871	2.40934
0.0856056	0.89701	0.0821179	0.872054	0.0859226	0.906355	0.093532	0.980066	0.0938491	1					124.808	121.32	134.127	75.5896	9.44729
0.0859226	0.897351	0.0821179	0.869128	0.0862397	0.906667	0.0938491	0.980132	0.0941661	1					624.4	35.9572	861.746	7.45367	4.23267
0.0862397	0.89769	0.082435	0.869565	0.0862397	0.903654	0.0941661	0.980198	0.0944832	1					1.91327	1.26014	3.09167	2.29311	1.97779
0.0865568	0.898026	0.0827521	0.87	0.0865568	0.903974	0.0944832	0.980263	0.0948003	1					205.703	63.1671	182.451	795.603	11.815
0.0868738	0.898361	0.0830691	0.870432	0.0868738	0.90429	0.0948003	0.980328	0.0951173	1					190.887	189.018	188.854	5.78153	3.37443
0.0871909	0.898693	0.0833862	0.870861	0.0871909	0.904605	0.0951173	0.980392	0.0954344	1					5.54134	1.34487	2.59329	3.78138	2.40199
0.0875079	0.899023	0.0837032	0.871287	0.0875079	0.904918	0.0954344	0.980456	0.0957514	1					201.875	180.644	163.737	11.9666	6.1539
0.087825	0.899351	0.0840203	0.871711	0.087825	0.905229	0.0960685	0.980583	0.0960685	1					0.943898	168.331	172.104	0.768656	5.08485
0.088142	0.899676	0.0843373	0.872131	0.088142	0.905537	0.0963855	0.980645	0.0963855	1					5.54437	4.78546	3.88561	0.613528	2.65971
0.088142	0.896774	0.0846544	0.872549	0.0884591	0.905844	0.0967026	0.980707	0.0967026	1					13.4499	10.9886	224.116	1.78616	1.64177
0.0884591	0.897106	0.0849715	0.872964	0.0887762	0.906149	0.0967026	0.977564	0.0970197	1					518.397	520.398	514.246	703.577	10.6871
0.0884591	0.894231	0.0852885	0.873377	0.0890932	0.906452	0.0970197	0.977636	0.0973367	1					213.113	520.293	788.442	65.2088	7.40424
0.0887762	0.894569	0.0852885	0.87055	0.0894103	0.906752	0.0970197	0.974522	0.0976538	1					2.98133	233.615	4.47103	6.35076	2.18111
0.0890932	0.894904	0.0856056	0.870968	0.0897273	0.907051	0.0973367	0.974603	0.0979708	1					886.434	882.563	148.244	939.164	9.40701
0.0894103	0.895238	0.0859226	0.871383	0.0900444	0.907348	0.0976538	0.974684	0.0982879	1					478.258	361.071	478.879	80.1699	5.20021
0.0897273	0.89557	0.0862397	0.871795	0.0903614	0.907643	0.0979708	0.974763	0.0986049	1					2.311	1.59584	1.54905	1.96263	1.65515
0.0900444	0.895899	0.0865568	0.872204	0.0906785	0.907937	0.0982879	0.974843	0.098922	1					3.65978	450.197	119.952	5.48371	1.53919
0.0900444	0.893082	0.0868738	0.872611	0.0906785	0.905063	0.0986049	0.974922	0.0992391	1					15.5645	15.5836	12.895	6.83751	5.35349
0.0903614	0.893417	0.0871909	0.873016	0.0909956	0.905363	0.0986049	0.971875	0.0995561	1					16.8543	14.5534	9.77415	9.47344	4.7778
0.0906785	0.89375	0.0871909	0.870253	0.0913126	0.90566	0.0986049	0.968847	0.0998732	1					245.107	227.922	10.3569	203.28	5.98811
0.0906785	0.890966	0.0875079	0.870662	0.0916297	0.905956	0.098922	0.968944	0.10019	1					145.466	518.496	232.91	7.00337	4.32384
0.0909956	0.891304	0.087825	0.871069	0.0916297	0.903125	0.0992391	0.96904	0.100507	1					16.3865	19.3035	9.18708	11.6553	9.98055
0.0909956	0.888545	0.088142	0.871473	0.0919467	0.903427	0.0995561	0.969136	0.100824	1					560.021	1.67086	2.45178	4.13565	2.55303
0.0913126	0.888889	0.0884591	0.871875	0.0922638	0.903727	0.0998732	0.969231	0.101141	1					6.05994	4.63968	3.70961	2.47639	1.20339
0.0916297	0.889231	0.0887762	0.872274	0.0925808	0.904025	0.10019	0.969325	0.101458	1					7.39616	12.0282	602.38	6.40982	4.75173
0.0919467	0.889571	0.0890932	0.872671	0.0925808	0.901235	0.100507	0.969419	0.101776	1					2.85552	4.22695	2.99698	2.11243	0.47588
0.0919467	0.88685	0.0894103	0.873065	0.0928979	0.901538	0.100824	0.969512	0.102093	1					177.83	12.8428	177.305	2.386	3.84371
0.0922638	0.887195	0.0897273	0.873457	0.093215	0.90184	0.101141	0.969605	0.10241	1					10.0023	6.4722	5.15816	2.26997	4.39761
0.0925808	0.887538	0.0900444	0.873846	0.093532	0.902141	0.101458	0.969697	0.102727	1					738.411	307.725	297.739	71.8989	9.38795
0.0928979	0.887879	0.0903614	0.874233	0.0938491	0.902439	0.101776	0.969789	0.103044	1					471.542	462.638	474.245	12.9846	9.84938
0.093215	0.888218	0.0906785	0.874618	0.0941661	0.902736	0.102093	0.96988	0.103361	1					371.921	373.704	373.455	1.28521	0.74246
0.093532	0.888554	0.0909956	0.875	0.0944832	0.90303	0.10241	0.96997	0.103678	1					18.9218	213.436	15.6504	13.9389	14.9638
0.0938491	0.888889	0.0913126	0.87538	0.0948003	0.903323	0.102727	0.97006	0.103995	1					3.05631	6.84267	398.063	9.40316	2.60632
0.0941661	0.889222	0.0916297	0.875758	0.0951173	0.903614	0.103044	0.970149	0.104312	1					370.61	3.6026	372.689	5.94377	1.72894
0.0944832	0.889552	0.0919467	0.876133	0.0954344	0.903904	0.103361	0.970238	0.104629	1					298.584	620.894	610.257	4.24592	2.58816
0.0948003	0.889881	0.0922638	0.876506	0.0957514	0.904192	0.103361	0.967359	0.104946	1					438.196	641.894	549.652	140.332	6.21093
0.0951173	0.890208	0.0925808	0.876877	0.0960685	0.904478	0.103361	0.964497	0.105263	1					262.162	237.527	680.35	10.5499	5.85594
0.0954344	0.890533	0.0925808	0.874251	0.0963855	0.904762	0.103361	0.961652	0.10558	1					5.08337	4.80879	7.32306	3.51061	2.83453
0.0957514	0.890855	0.0928979	0.874627	0.0967026	0.905045	0.103678	0.961765	0.105897	1					4.13505	171.576	5.94565	3.8752	1.72072
0.0960685	0.891176	0.093215	0.875	0.0970197	0.905325	0.103995	0.961877	0.106214	1					580.395	10.4815	5.69412	2.40278	1.43926
0.0963855	0.891496	0.093532	0.875371	0.0973367	0.905605	0.103995	0.959064	0.106531	1					368.08	858.9	116.7	294.253	5.41246
0.0967026	0.891813	0.0938491	0.87574	0.0976538	0.905882	0.104312	0.959184	0.106848	1					199.676	200.388	418.82	380.763	1.47978
0.0970197	0.892128	0.0941661	0.876106	0.0979708	0.906158	0.104629	0.959302	0.107166	1					475.905	120.187	539.382	12.6799	3.95154
0.0970197	0.889535	0.0941661	0.873529	0.0982879	0.906433	0.104946	0.95942	0.107483	1					570.835	244.663	4.22599	2.38816	1.72613
0.0973367	0.889855	0.0944832	0.8739	0.0986049	0.906706	0.105263	0.959538	0.1078	1					411.843	244.875	498.308	6.32003	1.618
0.0976538	0.890173	0.0948003	0.874269	0.098922	0.906977	0.10558	0.959654	0.108117	1					609.97	250.175	703.79	8.15952	2.07756
0.0979708	0.89049	0.0951173	0.874636	0.0992391	0.907246	0.106214	0.959885	0.108434	1					500.361	696.966	3.9182	0.989934	1.81073
0.0982879	0.890805	0.0951173	0.872093	0.0995561	0.907514	0.106531	0.96	0.108751	1					293.094	760.97	356.549	505.733	11.7214
0.0982879	0.888252	0.0951173	0.869565	0.0995561	0.904899	0.106848	0.960114	0.109068	1					848.689	854.304	371.157	242.908	2.01294
0.0982879	0.885714	0.0954344	0.869942	0.0998732	0.905172	0.107166	0.960227	0.109385	1					518.075	207.248	128.783	611.694	5.80407
0.0982879	0.883191	0.0957514	0.870317	0.10019	0.905444	0.107483	0.96034	0.109702	1					375.323	302.361	373.173	621.977	3.57351
0.0982879	0.880682	0.0960685	0.87069	0.10019	0.902857	0.1078	0.960452	0.110019	1					77.7071	577.765	668.11	7.38584	1.91633
0.0986049	0.88102	0.0963855	0.87106	0.100507	0.903134	0.108117	0.960563	0.110336	1					6.34737	2.15083	4.79985	3.09533	0.73206
0.0986049	0.878531	0.0967026	0.871429	0.100824	0.903409	0.108434	0.960674	0.110653	1					485.456	438.848	513.948	4.45237	4.22014
0.0986049	0.876056	0.0970197	0.871795	0.101141	0.903683	0.108434	0.957983	0.11097	1					662.275	663.772	416.677	352.745	74.7964
0.098922	0.876404	0.0973367	0.872159	0.101458	0.903955	0.108751	0.958101	0.111287	1					193.893	226.631	6.46377	1.32444	0.923338
0.098922	0.87395	0.0976538	0.872521	0.101776	0.904225	0.109068	0.958217	0.111604	1					539.259	385.781	360.016	91.0975	33.5943
0.0992391	0.874302	0.0979708	0.872881	0.102093	0.904494	0.109385	0.958333	0.111921	1					257.146	560.767	45.1423	312.841	1.98074
0.0995561	0.874652	0.0979708	0.870423	0.10241	0.904762	0.109702	0.958449	0.112238	1					697.394	17.829	9.18282	737.703	6.54515
0.0998732	0.875	0.0982879	0.870787	0.10241	0.902235	0.110019	0.958564	0.112555	1					845.515	847.739	230.428	90.8962	5.88127
0.10019	0.875346	0.0986049	0.871148	0.102727	0.902507	0.110336	0.958678	0.112873	1					687.734	566.421	683.336	13.6353	8.88294
0.100507	0.875691	0.0986049	0.868715	0.103044	0.902778	0.110653	0.958791	0.11319	1					9.66585	9.85078	4.99765	3.19553	1.48819
0.100824	0.876033	0.098922	0.869081	0.103361	0.903047	0.11097	0.958904	0.113507	1					538.588	298.585	769.463	296.089	3.24014
0.101141	0.876374	0.0992391	0.869444	0.103361	0.900552	0.11097	0.956284	0.113824	1					221.323	329.971	834.859	320.855	35.652
0.101458	0.876712	0.0995561	0.869806	0.103678	0.900826	0.111287	0.956403	0.114141	1					362.482	390.911	337.532	26.9822	1.96864
0.101776	0.877049	0.0995561	0.867403	0.103995	0.901099	0.111604	0.956522	0.114458	1					688.511	694.663	683.955	9.41716	6.08062
0.102093	0.877384	0.0998732	0.867769	0.104312	0.90137	0.111921	0.95664	0.114775	1					810.56	163.422	9.24627	1.15436	6.70367
0.10241	0.877717	0.10019	0.868132	0.104629	0.901639	0.112238	0.956757	0.115092	1					5.26191	4.64343	75.3301	6.41274	4.51531
0.102727	0.878049	0.100507	0.868493	0.104946	0.901907	0.112238	0.954178	0.115409	1					7.30195	815.342	369.182	4.8889	11.2234
0.103044	0.878378	0.100824	0.868852	0.105263	0.902174	0.112555	0.954301	0.115726	1					302.171	854.454	119.192	302.055	8.99647
0.103361	0.878706	0.101141	0.86921	0.10558	0.902439	0.112873	0.954424	0.116043	1					483.795	792.604	691.152	445.878	182.21
0.103678	0.879032	0.101458	0.869565	0.105897	0.902703	0.11319	0.954545	0.11636	1					370.637	64.8182	68.1936	14.2348	33.3401
0.103995	0.879357	0.101776	0.869919	0.106214	0.902965	0.113507	0.954667	0.116677	1					255.479	371.263	5.1612	736.84	3.20577
0.104312	0.879679	0.102093	0.87027	0.106214	0.900538	0.113824	0.954787	0.116994	1					381.984	302.035	379.608	233.353	7.59054
0.104629	0.88	0.10241	0.87062	0.106531	0.900804	0.114141	0.954907	0.117311	1					486.076	17.2348	676.891	8.93279	11.7122
0.104946	0.880319	0.102727	0.870968	0.106848	0.90107	0.114458	0.955026	0.117628	1					376.898	161.252	158.683	165.051	11.2461
0.105263	0.880637	0.102727	0.868633	0.107166	0.901333	0.114775	0.955145	0.117945	1					839.83	844.455	386.804	840.071	1.93346
0.10558	0.880952	0.103044	0.868984	0.107483	0.901596	0.115092	0.955263	0.118263	1					809.641	624.511	808.203	57.4036	6.82693
0.10558	0.878628	0.103361	0.869333	0.1078	0.901857	0.115409	0.955381	0.11858	1					715.334	3.33758	23.77	5.10104	2.87853
0.10558	0.876316	0.103678	0.869681	0.108117	0.902116	0.115726	0.955497	0.118897	1					355.064	437.182	59.9138	488.672	5.27223
0.105897	0.87664	0.103995	0.870027	0.108434	0.902375	0.116043	0.955614	0.119214	1					97.1713	382.574	614.125	0.650241	93.3441
0.106214	0.876963	0.104312	0.87037	0.108751	0.902632	0.11636	0.955729	0.119531	1					353.674	682.552	755.952	12.9329	7.47657
0.106531	0.877285	0.104312	0.868074	0.108751	0.900262	0.116677	0.955844	0.119848	1					6.50588	843.972	385.774	822.716	4.3565
0.106848	0.877604	0.104629	0.868421	0.109068	0.900524	0.116994	0.955959	0.120165	1					600.013	235.177	106.018	93.7088	8.57735
0.107166	0.877922	0.104946	0.868766	0.109068	0.898172	0.117311	0.956072	0.120482	1					7.30241	6.34015	15.3184	9.74071	4.2402
0.107166	0.875648	0.105263	0.86911	0.109385	0.898438	0.117628	0.956186	0.120799	1					554.152	557.665	556.889	552.983	4.25448
0.107483	0.875969	0.10558	0.869452	0.109385	0.896104	0.117945	0.956298	0.121116	1					677.287	648.27	672.877	703.718	2.34962
0.1078	0.876289	0.105897	0.869792	0.109702	0.896373	0.118263	0.95641	0.121433	1					97.0902	95.9533	2.48108	1.41033	93.8137
0.108117	0.876607	0.106214	0.87013	0.110019	0.896641	0.11858	0.956522	0.12175	1					310.236	347.21	544.387	19.8869	13.833
0.108434	0.876923	0.106214	0.867876	0.110336	0.896907	0.118897	0.956633	0.122067	1					96.2133	196.562	95.1144	688.796	95.2636
0.108751	0.877238	0.106214	0.865633	0.110653	0.897172	0.119214	0.956743	0.122384	1					210.816	810.848	367.493	0.929226	7.68946
0.109068	0.877551	0.106531	0.865979	0.11097	0.897436	0.119531	0.956853	0.122701	1					557.32	7.20474	3.87927	6.55853	3.52474
0.109385	0.877863	0.106848	0.866324	0.111287	0.897698	0.119848	0.956962	0.123018	1					132.366	808.438	137.781	12.1461	10.5267
0.109702	0.878173	0.107166	0.866667	0.111604	0.897959	0.119848	0.954545	0.123335	1					135.841	507.056	727.199	5.50923	121.694
0.110019	0.878481	0.107483	0.867008	0.111921	0.898219	0.119848	0.952141	0.123653	1					7.06007	229.634	4.3744	2.49844	0.931431
0.110019	0.876263	0.107483	0.864796	0.112238	0.898477	0.120165	0.952261	0.12397	1					714.389	704.542	791.219	138.053	2.35626
0.110336	0.876574	0.1078	0.86514	0.112555	0.898734	0.120482	0.952381	0.124287	1					9.08118	436.376	1.81198	304.8	8.97744
0.110653	0.876884	0.1078	0.862944	0.112873	0.89899	0.120482	0.95	0.124604	1					7.32712	6.08855	5.93862	5.30418	1.4691
0.11097	0.877193	0.1078	0.860759	0.11319	0.899244	0.120799	0.950125	0.124921	1					847.856	847.574	376.607	11.9242	1.56285
0.11097	0.875	0.108117	0.861111	0.113507	0.899497	0.121116	0.950249	0.125238	1					194.119	10.4823	15.2815	13.8752	1.65926
0.11097	0.872818	0.108117	0.858942	0.113507	0.897243	0.121433	0.950372	0.125555	1					550.633	463.135	551.299	7.84769	1.23639
0.111287	0.873134	0.108434	0.859296	0.113824	0.8975	0.12175	0.950495	0.125872	1					23.4224	29.6856	33.4942	25.2122	26.0781
0.111604	0.873449	0.108751	0.859649	0.114141	0.897756	0.122067	0.950617	0.126189	1					161.981	160.356	154.886	169.813	1.2399
0.111921	0.873762	0.109068	0.86	0.114458	0.89801	0.122384	0.950739	0.126506	1					5.46992	8.49601	8.08488	10.2231	7.02354
0.111921	0.871605	0.109385	0.860349	0.114775	0.898263	0.122701	0.95086	0.126823	1					518.118	10.2982	6.7652	3.57189	5.99763
0.112238	0.871921	0.109702	0.860697	0.114775	0.89604	0.123018	0.95098	0.12714	1					369.695	159.864	157.367	6.02744	5.74762
0.112555	0.872236	0.110019	0.861042	0.115092	0.896296	0.123335	0.9511	0.127774	1					553.604	354.278	552.581	13.2641	9.99266
0.112555	0.870098	0.110336	0.861386	0.115409	0.896552	0.123653	0.95122	0.128091	1					11.3166	9.06208	12.7972	8.13425	8.26523
0.112873	0.870416	0.110653	0.861728	0.115726	0.896806	0.12397	0.951338	0.128408	1					134.59	182.575	157.637	131.963	116.286
0.11319	0.870732	0.11097	0.862069	0.116043	0.897059	0.124287	0.951456	0.128725	1					6.26318	7.71805	134.023	6.7299	7.56942
0.113507	0.871046	0.111287	0.862408	0.116043	0.894866	0.124604	0.951574	0.129042	1					390.271	161.659	159.118	6.10698	10.324
0.113824	0.871359	0.111604	0.862745	0.11636	0.895122	0.124921	0.951691	0.12936	1					783.41	304.55	734.995	820.212	5.6807
0.113824	0.869249	0.111921	0.863081	0.116677	0.895377	0.125238	0.951807	0.129677	1					273.199	271.971	689.99	17.3474	6.10614
0.113824	0.86715	0.111921	0.860976	0.116994	0.895631	0.125555	0.951923	0.129994	1					848.316	102.73	106.62	847.965	5.99818
0.114141	0.86747	0.112238	0.861314	0.117311	0.895884	0.125872	0.952038	0.130311	1					495.583	486.002	499.566	485.451	0.522613
0.114141	0.865385	0.112555	0.86165	0.117628	0.896135	0.125872	0.949761	0.130628	1					811.857	157.844	587.344	6.47426	7.64712
0.114458	0.865707	0.112873	0.861985	0.117945	0.896386	0.126189	0.949881	0.130945	1					5.30397	3.14989	3.23106	6.58332	6.50869
0.114775	0.866029	0.11319	0.862319	0.118263	0.896635	0.126506	0.95	0.131262	1					270.301	249.145	106.231	242.779	102.559
0.114775	0.863962	0.11319	0.860241	0.118263	0.894484	0.126823	0.950119	0.131579	1					8.84613	10.9049	15.2721	707.271	6.88913
0.115092	0.864286	0.113507	0.860577	0.11858	0.894737	0.12714	0.950237	0.131896	1					212.313	540.179	214.953	224.844	5.38272
0.115409	0.864608	0.113507	0.858513	0.118897	0.894988	0.127457	0.950355	0.132213	1					609.642	632.445	25.195	4.77063	3.69122
0.115726	0.864929	0.113507	0.856459	0.119214	0.895238	0.127774	0.950472	0.13253	1					2.12232	617.05	549.52	3.60725	6.02165
0.116043	0.865248	0.113824	0.856802	0.119531	0.895487	0.128091	0.950588	0.132847	1					5.2454	2.81247	3.43719	0.672128	0.449664
0.11636	0.865566	0.114141	0.857143	0.119531	0.893365	0.128408	0.950704	0.133164	1					121.284	126.413	125.786	2.99169	7.79704
0.116677	0.865882	0.114458	0.857482	0.119531	0.891253	0.128725	0.95082	0.133481	1					381.13	471.299	529.598	2.99001	2.13274
0.116994	0.866197	0.114458	0.85545	0.119531	0.889151	0.129042	0.950935	0.133798	1					290.063	285.928	288.098	467.537	13.2796
0.116994	0.864169	0.114775	0.855792	0.119531	0.887059	0.12936	0.951049	0.134115	1					689.506	699.526	688.772	681.647	8.73446
0.117311	0.864486	0.114775	0.853774	0.119848	0.887324	0.12936	0.948837	0.134432	1					7.07781	453.196	425.025	353.027	10.0264
0.117628	0.864802	0.115092	0.854118	0.120165	0.887588	0.129677	0.948956	0.13475	1					784.405	136.09	734.786	293.496	8.8964
0.117628	0.862791	0.115409	0.85446	0.120482	0.88785	0.129994	0.949074	0.135067	1					6.38586	20.3689	528.327	1.35652	1.48738
0.117945	0.863109	0.115726	0.854801	0.120799	0.888112	0.130311	0.949192	0.135384	1					1.66533	6.83014	1.89423	2.98418	1.31493
0.118263	0.863426	0.116043	0.85514	0.121116	0.888372	0.130628	0.949309	0.135701	1					132.197	135.225	136.285	6.04848	6.02472
0.11858	0.863741	0.11636	0.855478	0.121433	0.888631	0.130945	0.949425	0.136018	1					245.946	249.082	112.54	247.555	5.77056
0.118897	0.864055	0.116677	0.855814	0.12175	0.888889	0.131262	0.949541	0.136335	1					708.749	164.629	315.481	315.879	6.19148
0.118897	0.862069	0.116994	0.856148	0.122067	0.889145	0.131579	0.949657	0.136652	1					809.34	812.845	809.173	1.54508	7.80854
0.119214	0.862385	0.117311	0.856481	0.122384	0.889401	0.131896	0.949772	0.136969	1					224.117	384.698	465.681	15.3073	6.18195
0.119531	0.8627	0.117628	0.856813	0.122384	0.887356	0.132213	0.949886	0.137286	1					849.24	851.12	377.797	256.826	106.692
0.119848	0.863014	0.117945	0.857143	0.122384	0.885321	0.13253	0.95	0.137603	1					790.101	781.926	8.95632	3.38811	8.42423
0.119848	0.861048	0.118263	0.857471	0.122701	0.885584	0.132847	0.950113	0.13792	1					645.727	311.531	642.435	333.996	67.2483
0.120165	0.861364	0.118263	0.855505	0.122701	0.883562	0.133164	0.950226	0.138237	1					537.99	239.422	85.9029	6.72613	4.27704
0.120482	0.861678	0.11858	0.855835	0.123018	0.883827	0.133481	0.950339	0.138554	1					2.30056	3.21626	1.44793	1.37405	1.26832
0.120799	0.861991	0.118897	0.856164	0.123018	0.881818	0.133798	0.95045	0.138871	1					4.9054	614.743	5.20075	3.70346	2.8111
0.121116	0.862302	0.119214	0.856492	0.123018	0.879819	0.134115	0.950562	0.139188	1					260.34	729.357	638.39	391.16	74.6548
0.121116	0.86036	0.119531	0.856818	0.123018	0.877828	0.134432	0.950673	0.139505	1					651.175	489.422	642.394	7.65192	63.8497
0.121433	0.860674	0.119531	0.854875	0.123335	0.878104	0.13475	0.950783	0.139822	1					436.915	575.129	201.982	353.749	8.98683
0.12175	0.860987	0.119848	0.855204	0.123653	0.878378	0.135067	0.950893	0.14014	1					465.556	149.836	141.504	463.168	4.25829
0.122067	0.861298	0.120165	0.85553	0.12397	0.878652	0.135384	0.951002	0.140457	1					379.672	146.243	143.904	313.658	7.78107
0.122384	0.861607	0.120165	0.853604	0.124287	0.878924	0.135701	0.951111	0.140774	1					159.407	161.278	4.44781	4.57259	2.19883
0.122701	0.861915	0.120482	0.853933	0.124287	0.876957	0.136018	0.95122	0.141091	1					415.765	251.045	166.788	20.8343	13.3251
0.123018	0.862222	0.120799	0.85426	0.124604	0.877232	0.136335	0.951327	0.141408	1					229.186	148.256	140.421	14.1789	2.73918
0.123335	0.862528	0.121116	0.854586	0.124921	0.877506	0.136652	0.951435	0.141725	1					589.874	238.993	107.288	846.048	6.33192
0.123335	0.860619	0.121433	0.854911	0.125238	0.877778	0.136969	0.951542	0.142042	1					163.213	160.507	156.321	1.54111	7.50198
0.123653	0.860927	0.121433	0.853007	0.125555	0.878049	0.137286	0.951648	0.142359	1					847.179	848.153	106.318	847.229	470.615
0.12397	0.861233	0.12175	0.853333	0.125872	0.878319	0.137603	0.951754	0.142676	1					4.62742	9.19133	4.79314	8.05365	6.61109
0.124287	0.861538	0.122067	0.853659	0.126189	0.878587	0.137603	0.949672	0.142993	1					790.093	10.8322	3.62621	5.69077	8.03475
0.124604	0.861842	0.122384	0.853982	0.126506	0.878855	0.13792	0.949782	0.14331	1					855.231	854.437	368.359	7.43162	1.55899
0.124921	0.862144	0.122701	0.854305	0.126823	0.879121	0.138237	0.949891	0.143627	1					343.165	411.486	384.65	76.0701	5.50388
0.125238	0.862445	0.123018	0.854626	0.12714	0.879386	0.138554	0.95	0.143944	1					225.474	150.602	143.822	474.042	3.34166
0.125555	0.862745	0.123335	0.854945	0.127457	0.87965	0.138871	0.950108	0.144261	1					423.771	424.215	5.63627	12.9447	67.8369
0.125555	0.86087	0.123653	0.855263	0.127774	0.879913	0.138871	0.948052	0.144578	1					804.63	159.075	805.246	7.73098	7.29497
0.125872	0.861171	0.123653	0.853392	0.128091	0.880174	0.139188	0.948164	0.144895	1					6.14847	6.2939	3.3939	7.63876	5.44734
0.125872	0.859307	0.12397	0.853712	0.128408	0.880435	0.139505	0.948276	0.145212	1					399.791	614.494	198.326	14.4248	3.96786
0.126189	0.859611	0.124287	0.854031	0.128725	0.880694	0.139822	0.948387	0.145529	1					287.966	287.969	361.08	11.3681	4.41447
0.126189	0.857759	0.124604	0.854348	0.129042	0.880952	0.14014	0.948498	0.145847	1					615.798	574.55	182.956	591.18	1.03574
0.126506	0.858065	0.124921	0.854664	0.12936	0.88121	0.140457	0.948608	0.146164	1					531.038	47.6859	496.721	518.858	14.4213
0.126506	0.856223	0.125238	0.854978	0.12936	0.87931	0.140774	0.948718	0.146481	1					7.03774	6.02627	5.01097	5.34134	2.38539
0.126823	0.856531	0.125238	0.853132	0.12936	0.877419	0.141091	0.948827	0.146798	1					625.093	633.027	621.709	9.06496	8.64084
0.12714	0.856838	0.125555	0.853448	0.129677	0.877682	0.141408	0.948936	0.147115	1					803.268	290.903	365.427	241.549	7.37329
0.12714	0.855011	0.125872	0.853763	0.129994	0.877944	0.141725	0.949045	0.147432	1					7.79053	573.941	482.092	13.0305	11.7774
0.127457	0.855319	0.126189	0.854077	0.130311	0.878205	0.142042	0.949153	0.147749	1					462.975	332.79	6.33929	40.0621	0.972597
0.127774	0.855626	0.126189	0.852248	0.130628	0.878465	0.142359	0.94926	0.148066	1					952.968	231.776	232.384	5.25135	5.04151
0.128091	0.855932	0.126189	0.850427	0.130945	0.878723	0.142359	0.947257	0.148383	1					4.56814	1.18261	5.31524	4.89728	0.433285
0.128408	0.856237	0.126189	0.848614	0.131262	0.878981	0.142359	0.945263	0.1487	1					227.471	7.23882	8.75993	306.387	1.50146
0.128725	0.85654	0.126506	0.848936	0.131579	0.879237	0.142359	0.943277	0.149017	1					223.99	386.415	394.274	13.2531	4.40729
0.129042	0.856842	0.126823	0.849257	0.131896	0.879493	0.142676	0.943396	0.149334	1					786.503	165.747	3.16315	5.5761	6.50491
0.129042	0.855042	0.12714	0.849576	0.132213	0.879747	0.142993	0.943515	0.149651	1					783.032	2.06444	1.75538	4.08616	2.71023
0.12936	0.855346	0.127457	0.849894	0.13253	0.88	0.14331	0.943633	0.149968	1					7.73522	7.51079	731.156	2.04039	7.62127
0.129677	0.855649	0.127774	0.850211	0.132847	0.880252	0.143627	0.94375	0.150285	1					383.44	141.065	141.702	4.48312	0.49195
0.129994	0.85595	0.127774	0.848421	0.132847	0.878407	0.143944	0.943867	0.150602	1					860.875	861.749	240.546	617.199	100.998
0.130311	0.85625	0.128091	0.848739	0.133164	0.878661	0.144261	0.943983	0.150919	1					861.929	246.136	364.452	356.845	44.0636
0.130628	0.856549	0.128091	0.84696	0.133481	0.878914	0.144578	0.944099	0.151237	1					388.868	238.402	567.701	318.724	4.1085
0.130945	0.856846	0.128408	0.84728	0.133481	0.877083	0.144895	0.944215	0.151554	1					301.515	237.934	261.47	298.125	53.5907
0.131262	0.857143	0.128408	0.845511	0.133798	0.877339	0.145212	0.94433	0.151871	1					859.173	861.735	233.201	79.0229	40.6342
0.131579	0.857438	0.128725	0.845833	0.134115	0.877593	0.145529	0.944444	0.152188	1					797.789	167.866	796.514	3.59668	5.87289
0.131579	0.85567	0.129042	0.846154	0.134432	0.877847	0.145847	0.944559	0.152505	1					690.354	605.536	184.366	5.17215	3.03941
0.131579	0.853909	0.129042	0.844398	0.13475	0.878099	0.146164	0.944672	0.152822	1					445.4	16.4254	11.0168	36.4288	5.03969
0.131579	0.852156	0.129042	0.84265	0.135067	0.878351	0.146481	0.944785	0.153139	1					73.6307	80.0835	556.089	207.498	1.44478
0.131896	0.852459	0.129042	0.840909	0.135384	0.878601	0.146798	0.944898	0.153456	1					574.96	273.045	16.8304	576.716	2.85845
0.132213	0.852761	0.129042	0.839175	0.135384	0.876797	0.147115	0.94501	0.153773	1					7.00618	6.47091	5.66116	7.25203	7.68151
0.13253	0.853061	0.129042	0.837449	0.135701	0.877049	0.147432	0.945122	0.15409	1					231.473	150.322	141.767	465	1.72646
0.132847	0.85336	0.12936	0.837782	0.136018	0.877301	0.147749	0.945233	0.154407	1					549.056	682.814	652.895	3.86346	0.837003
0.133164	0.853659	0.12936	0.836066	0.136335	0.877551	0.148066	0.945344	0.154724	1					664.653	491.78	33.8958	12.0591	6.49276
0.133481	0.853955	0.129677	0.836401	0.136335	0.875764	0.148383	0.945455	0.155041	1					8.99435	820.501	8.74462	73.8957	2.32178
0.133798	0.854251	0.129994	0.836735	0.136652	0.876016	0.1487	0.945565	0.155358	1					462.67	148.787	147.198	41.2884	0.896492
0.134115	0.854545	0.129994	0.835031	0.136969	0.876268	0.149017	0.945674	0.155675	1					232.989	151.153	142.605	462.088	1.16013
0.134432	0.854839	0.130311	0.835366	0.137286	0.876518	0.149334	0.945783	0.155992	1					465.948	149.04	147.307	323.276	8.84062
0.13475	0.855131	0.130311	0.833671	0.137603	0.876768	0.149651	0.945892	0.156309	1					54.1828	613.614	540.608	3.21942	2.34451
0.135067	0.855422	0.130628	0.834008	0.13792	0.877016	0.149968	0.946	0.156627	1					300.385	856.789	118.093	299.862	7.05132
0.135384	0.855711	0.130945	0.834343	0.138237	0.877264	0.150285	0.946108	0.156944	1					984.645	20.0089	5.10697	5.0045	1.74782
0.135701	0.856	0.131262	0.834677	0.138554	0.87751	0.150602	0.946215	0.157261	1					508.088	437.366	438.603	442.827	89.8242
0.136018	0.856287	0.131579	0.83501	0.138871	0.877756	0.150919	0.946322	0.157578	1					4.57679	15.0081	3.78061	1.10597	1.73119
0.136335	0.856574	0.131896	0.835341	0.138871	0.876	0.151237	0.946429	0.157895	1					112.789	8.85169	9.25235	5.76972	4.60666
0.136652	0.856859	0.132213	0.835671	0.138871	0.874251	0.151554	0.946535	0.158212	1					4.40425	4.43133	3.76524	4.4371	1.1623
0.136969	0.857143	0.132213	0.834	0.139188	0.874502	0.151871	0.94664	0.158529	1					161.425	164.794	4.27249	5.01392	3.45292
0.137286	0.857426	0.13253	0.834331	0.139188	0.872763	0.152188	0.946746	0.158846	1					859.927	246.649	112.018	242.637	4.66803
0.137603	0.857708	0.13253	0.832669	0.139188	0.871032	0.152505	0.94685	0.159163	1					109.964	108.779	10.338	12.861	9.97596
0.137603	0.856016	0.132847	0.833002	0.139188	0.869307	0.152822	0.946955	0.15948	1					5.79913	7.43515	2.77601	9.75944	4.69874
0.13792	0.856299	0.132847	0.831349	0.139188	0.867589	0.152822	0.945098	0.159797	1					219.714	143.017	135.772	466.088	4.65647
0.138237	0.856582	0.133164	0.831683	0.139505	0.86785	0.153139	0.945205	0.160114	1					149.959	395.199	399.662	11.1901	12.8554
0.138237	0.854902	0.133481	0.832016	0.139822	0.86811	0.153456	0.945312	0.160431	1					4.63269	266.695	1.82326	4.03651	3.17361
0.138237	0.853229	0.133481	0.830375	0.14014	0.868369	0.153773	0.945419	0.160748	1					363.879	148.192	141.516	21.8667	2.1706
0.138554	0.853516	0.133798	0.830709	0.140457	0.868627	0.15409	0.945525	0.161065	1					5.6246	6.60238	4.38081	5.75208	5.61559
0.138554	0.851852	0.133798	0.829077	0.140774	0.868885	0.154407	0.945631	0.161382	1					802.74	806.149	363.015	4.92068	10.898
0.138554	0.850195	0.133798	0.827451	0.141091	0.869141	0.154724	0.945736	0.161699	1					664.654	12.9838	16.194	14.2865	8.43752
0.138871	0.850485	0.134115	0.827789	0.141408	0.869396	0.155041	0.945841	0.162016	1					7.47648	5.95176	4.58149	8.18227	4.39308
0.139188	0.850775	0.134432	0.828125	0.141725	0.86965	0.155358	0.945946	0.162334	1					1025.25	36.1885	33.1624	34.1925	17.5035
0.139188	0.84913	0.13475	0.82846	0.142042	0.869903	0.155675	0.94605	0.162651	1					302.378	559.856	10.2663	7.20439	4.40636
0.139505	0.849421	0.13475	0.826848	0.142359	0.870155	0.155992	0.946154	0.162968	1					155.291	451.226	155.431	590.921	3.17521
0.139822	0.849711	0.13475	0.825243	0.142676	0.870406	0.156309	0.946257	0.163285	1					533.899	314.052	318.797	4.70419	7.84488
0.14014	0.85	0.135067	0.825581	0.142993	0.870656	0.156627	0.94636	0.163602	1					4.02763	3.67556	4.76262	4.58176	5.72494
0.140457	0.850288	0.135067	0.823985	0.14331	0.870906	0.156944	0.946463	0.163919	1					147.647	349.706	25.01	348.267	1.15443
0.140457	0.848659	0.135067	0.822394	0.143627	0.871154	0.157261	0.946565	0.164236	1					849.584	849.343	376.17	848.739	6.03975
0.140774	0.848948	0.135384	0.822736	0.143944	0.871401	0.157578	0.946667	0.164553	1					1.61313	4.65178	7.72358	7.84842	5.27761
0.141091	0.849237	0.135701	0.823077	0.144261	0.871648	0.157895	0.946768	0.16487	1					9.64533	9.05245	10.6002	8.69777	5.28312
0.141091	0.847619	0.135701	0.821497	0.144578	0.871893	0.158212	0.946869	0.165187	1					231.915	737.368	239.023	390.195	7.74745
0.141408	0.847909	0.136018	0.821839	0.144895	0.872137	0.158212	0.945076	0.165504	1					612.961	23.5346	433.907	18.2795	14.2605
0.141408	0.8463	0.136335	0.82218	0.145212	0.872381	0.158529	0.94518	0.165821	1					179.177	477.634	479.284	19.8657	16.1755
0.141408	0.844697	0.136652	0.822519	0.145529	0.872624	0.158846	0.945283	0.166138	1					169.036	166.808	162.487	174.003	2.97301
0.141725	0.844991	0.136652	0.820952	0.145847	0.872865	0.159163	0.945386	0.166455	1					850.831	104.923	109.509	849.93	44.9084
0.141725	0.843396	0.136652	0.819392	0.145847	0.871212	0.15948	0.945489	0.166772	1					18.679	19.4014	20.8685	20.2084	23.4297
0.142042	0.843691	0.136969	0.819734	0.145847	0.869565	0.159797	0.945591	0.167089	1					345.986	7.02837	3.78593	6.6862	3.18002
0.142042	0.842105	0.137286	0.820076	0.146164	0.869811	0.160114	0.945693	0.167406	1					187.633	16.4945	731.577	6.00805	5.94294
0.142359	0.842402	0.137286	0.818526	0.146481	0.870056	0.160431	0.945794	0.167724	1					471.948	334.778	145.778	46.6589	4.95927
0.142359	0.840824	0.137603	0.818868	0.146798	0.870301	0.160748	0.945896	0.168041	1					5.6991	4.421	3.37056	4.27194	1.56217
0.142676	0.841121	0.13792	0.819209	0.147115	0.870544	0.161065	0.945996	0.168358	1					859.835	247.257	365.993	242.771	43.7582
0.142676	0.839552	0.138237	0.819549	0.147432	0.870787	0.161382	0.946097	0.168675	1					6.95029	9.24223	355.269	10.4095	7.32325
0.142993	0.839851	0.138554	0.819887	0.147749	0.871028	0.161699	0.946197	0.168992	1					476.354	522.495	523.47	533.044	1.01438
0.14331	0.840149	0.138871	0.820225	0.147749	0.869403	0.162016	0.946296	0.169309	1					305.266	360.001	361.122	101.608	8.7251
0.14331	0.83859	0.138871	0.818692	0.148066	0.869646	0.162016	0.944547	0.169626	1					223.572	392.596	196.901	153.191	4.96127
0.143627	0.838889	0.139188	0.81903	0.148383	0.869888	0.162016	0.942804	0.169943	1					852.009	105.389	265.945	851.11	4.81196
0.143944	0.839187	0.139505	0.819367	0.1487	0.87013	0.162334	0.94291	0.17026	1					366.761	151.977	145.305	472.418	4.1019
0.144261	0.839483	0.139505	0.817844	0.1487	0.868519	0.162651	0.943015	0.170577	1					584.467	149.316	146.662	317.302	12.4995
0.144578	0.839779	0.139822	0.818182	0.149017	0.868762	0.162968	0.943119	0.170894	1					68.2265	428.849	7.89925	316.997	7.6819
0.144578	0.838235	0.139822	0.816667	0.149334	0.869004	0.163285	0.943223	0.171211	1					377.244	850.986	115.377	305.554	7.90141
0.144895	0.838532	0.139822	0.815157	0.149651	0.869245	0.163602	0.943327	0.171528	1					7.78126	5.88255	6.87814	8.98391	7.09532
0.145212	0.838828	0.14014	0.815498	0.149968	0.869485	0.163919	0.943431	0.171845	1					534.696	6.89798	2.53551	6.33919	4.15604
0.145212	0.837294	0.140457	0.815838	0.150285	0.869725	0.164236	0.943534	0.172162	1					792.76	299.013	374.703	239.492	6.79204
0.145529	0.837591	0.140774	0.816176	0.150602	0.869963	0.164553	0.943636	0.172479	1					71.3086	369.698	366.739	7.96227	5.09707
0.145847	0.837887	0.141091	0.816514	0.150919	0.870201	0.16487	0.943739	0.172796	1					583.72	472.101	470.244	569.495	3.90929
0.146164	0.838182	0.141408	0.81685	0.150919	0.868613	0.165187	0.943841	0.173114	1					776.375	9.83504	9.80364	8.37567	4.89777
0.146164	0.836661	0.141725	0.817185	0.151237	0.868852	0.165504	0.943942	0.173431	1					781.257	9.39968	8.92957	7.66581	4.33896
0.146481	0.836957	0.141725	0.815693	0.151554	0.869091	0.165504	0.942238	0.173748	1					135.701	69.186	75.2862	397.42	2.31313
0.146798	0.837251	0.142042	0.816029	0.151871	0.869328	0.165821	0.942342	0.174065	1					795.706	162.633	158.945	568.486	4.78813
0.147115	0.837545	0.142359	0.816364	0.152188	0.869565	0.166138	0.942446	0.174382	1					6.47548	7.86193	10.5772	15.7072	9.22375
0.147432	0.837838	0.142359	0.814882	0.152505	0.869801	0.166772	0.942652	0.174699	1					562.976	445.059	84.162	63.6391	3.48312
0.147432	0.836331	0.142676	0.815217	0.152822	0.870036	0.167089	0.942755	0.175016	1					311.062	308.767	384.68	241.512	5.61879
0.147749	0.836625	0.142993	0.815552	0.152822	0.868468	0.167406	0.942857	0.175333	1					136.834	602.246	534.398	386.806	55.5715
0.148066	0.836918	0.142993	0.814079	0.153139	0.868705	0.167724	0.942959	0.17565	1					17.9795	18.306	21.3662	747.479	15.3787
0.148066	0.83542	0.14331	0.814414	0.153456	0.868941	0.168041	0.94306	0.175967	1					559.132	2.30682	664.018	351.766	2.82972
0.148383	0.835714	0.143627	0.814748	0.153773	0.869176	0.168358	0.943162	0.176284	1					6.93835	8.4509	9.23845	9.70343	6.47807
0.1487	0.836007	0.143627	0.813285	0.15409	0.86941	0.168675	0.943262	0.176601	1					502.31	556.396	203.22	199.333	7.79476
0.1487	0.83452	0.143627	0.811828	0.154407	0.869643	0.168675	0.941593	0.176918	1					6.79901	429.04	7.75047	315.192	7.11971
0.149017	0.834813	0.143627	0.810376	0.154407	0.868093	0.168675	0.939929	0.177235	1					220.924	389.685	192.655	147.68	1.53323
0.149017	0.833333	0.143944	0.810714	0.154724	0.868327	0.168992	0.940035	0.177552	1					199.165	800.461	5.56913	0.246414	2.09467
0.149334	0.833628	0.144261	0.811052	0.155041	0.868561	0.169309	0.940141	0.177869	1					375.804	105.154	108.75	126.005	7.86873
0.149651	0.833922	0.144578	0.811388	0.155358	0.868794	0.169626	0.940246	0.178186	1					13.2056	197.505	13.949	6.49425	1.66745
0.149968	0.834215	0.144895	0.811723	0.155675	0.869027	0.169943	0.940351	0.178503	1					39.1496	584.532	601.756	7.83019	5.75336
0.150285	0.834507	0.145212	0.812057	0.155992	0.869258	0.17026	0.940455	0.178821	1					223.589	387.467	193.257	146.044	0.98792
0.150285	0.83304	0.145212	0.810619	0.155992	0.867725	0.170577	0.940559	0.179138	1					449.482	333.116	19.8611	32.157	24.5169
0.150602	0.833333	0.145529	0.810954	0.156309	0.867958	0.170894	0.940663	0.179455	1					795.425	164.332	162.148	112.252	7.36441
0.150602	0.831874	0.145529	0.809524	0.156627	0.86819	0.171211	0.940767	0.179772	1					852.968	661.239	372.681	12.4545	48.0092
0.150919	0.832168	0.145847	0.809859	0.156944	0.868421	0.171528	0.94087	0.180089	1					374.249	107.114	115.064	301.044	6.51132
0.151237	0.832461	0.146164	0.810193	0.156944	0.8669	0.171845	0.940972	0.180406	1					226.901	31.1589	226.927	11.9221	2.03806
0.151554	0.832753	0.146481	0.810526	0.157261	0.867133	0.171845	0.939341	0.180723	1					796.486	802.925	349.188	785.923	5.48689
0.151871	0.833043	0.146798	0.810858	0.157578	0.867365	0.172479	0.939551	0.18104	1					5.48154	5.4989	5.31264	5.64053	7.20124
0.151871	0.831597	0.147115	0.811189	0.157895	0.867596	0.172796	0.939655	0.181357	1					5.26764	5.76877	4.14054	6.24845	3.85209
0.152188	0.831889	0.147432	0.811518	0.158212	0.867826	0.173114	0.939759	0.181674	1					699.665	706.985	782.223	55.6464	2.6054
0.152505	0.83218	0.147749	0.811847	0.158529	0.868056	0.173431	0.939863	0.181991	1					607.712	601.095	88.2266	64.0359	5.54729
0.152822	0.83247	0.147749	0.810435	0.158846	0.868284	0.173431	0.93825	0.182308	1					370.624	151.224	144.703	469.011	2.72543
0.152822	0.831034	0.148066	0.810764	0.159163	0.868512	0.173748	0.938356	0.182625	1					58.5617	615.374	613.198	44.4365	6.07589
0.153139	0.831325	0.148383	0.811092	0.159163	0.867012	0.173748	0.936752	0.182942	1					852.314	661.717	111.089	12.0876	4.12343
0.153456	0.831615	0.1487	0.811419	0.15948	0.867241	0.173748	0.935154	0.183259	1					8.49382	631.59	12.9807	9.88655	3.57155
0.153773	0.831904	0.1487	0.810017	0.159797	0.86747	0.174065	0.935264	0.183576	1					1063.89	1068.95	1064.28	3.17137	4.0083
0.15409	0.832192	0.149017	0.810345	0.160114	0.867698	0.174065	0.933673	0.183893	1					3.16899	4.13886	2.38844	4.14214	4.07862
0.15409	0.830769	0.149334	0.810671	0.160431	0.867925	0.174382	0.933786	0.184211	1					127.049	10.1589	6.03338	4.87437	2.78106
0.15409	0.829352	0.149651	0.810997	0.160431	0.866438	0.174699	0.933898	0.184528	1					2.27131	7.6613	1.62244	1.14373	2.1976
0.154407	0.829642	0.149968	0.811321	0.160748	0.866667	0.175016	0.93401	0.184845	1					559.441	774.438	777.286	392.833	4.70008
0.154407	0.828231	0.150285	0.811644	0.160748	0.865188	0.175333	0.934122	0.185162	1					400.483	3.9773	1.59021	3.35659	1.51157
0.154724	0.828523	0.150602	0.811966	0.161065	0.865417	0.17565	0.934233	0.185479	1					5.79282	8.44039	6.99879	3.27342	1.62914
0.154724	0.827119	0.150602	0.81058	0.161382	0.865646	0.175967	0.934343	0.185796	1					1050.96	1066.64	0.567738	0.576879	0.888718
0.155041	0.827411	0.150919	0.810903	0.161382	0.864177	0.176284	0.934454	0.186113	1					754.211	761.663	18.9725	394.577	7.07768
0.155358	0.827703	0.151237	0.811224	0.161699	0.864407	0.176601	0.934564	0.18643	1					345.743	24.999	29.1123	20.7921	2.35115
0.155358	0.826307	0.151237	0.809847	0.162016	0.864636	0.176918	0.934673	0.186747	1					799.734	163.549	160.345	475.439	6.71112
0.155358	0.824916	0.151554	0.810169	0.162334	0.864865	0.176918	0.93311	0.187064	1					2.83514	821.243	2.80933	2.27891	2.23434
0.155358	0.823529	0.151554	0.808799	0.162334	0.863406	0.177235	0.933222	0.187381	1					1057.12	1065.95	233.588	5.25251	2.47288
0.155358	0.822148	0.151871	0.809122	0.162651	0.863636	0.177552	0.933333	0.187698	1					339.413	701.557	230.297	49.9786	45.1614
0.155675	0.822446	0.151871	0.807757	0.162968	0.863866	0.177869	0.933444	0.188015	1					798.272	165.975	163.614	138.49	4.53926
0.155992	0.822742	0.152188	0.808081	0.163285	0.864094	0.178186	0.933555	0.188332	1					19.1722	588.309	14.5844	28.7522	6.30338
0.155992	0.821369	0.152505	0.808403	0.163602	0.864322	0.178503	0.933665	0.188649	1					4.36147	6.40242	1.9345	1.91244	0.855887
0.155992	0.82	0.152505	0.807047	0.163919	0.864548	0.178821	0.933775	0.188966	1					4.02279	2.41427	2.77336	1.47088	1.53136
0.156309	0.8203	0.152822	0.80737	0.163919	0.863105	0.179138	0.933884	0.189283	1					3.45809	3.58002	3.62271	2.57006	3.90799
0.156627	0.820598	0.153139	0.807692	0.163919	0.861667	0.179455	0.933993	0.189601	1					587.239	151.482	148.583	318.362	3.34044
0.156944	0.820896	0.153456	0.808013	0.163919	0.860233	0.179772	0.934102	0.189918	1					795.673	802.815	360.826	178.773	7.52993
0.157261	0.821192	0.153456	0.806667	0.164236	0.860465	0.180089	0.934211	0.190235	1					780.211	173.478	3.46107	7.58137	5.05821
0.157578	0.821488	0.153773	0.806988	0.164553	0.860697	0.180406	0.934319	0.190552	1					6.33121	7.16024	5.32009	5.82196	2.89045
0.157895	0.821782	0.15409	0.807309	0.16487	0.860927	0.180723	0.934426	0.190869	1					4.43996	4.53681	4.89621	4.61844	1.18627
0.158212	0.822076	0.154407	0.807629	0.165187	0.861157	0.18104	0.934534	0.191186	1					476.233	8.16666	11.814	38.3508	3.00402
0.158212	0.820724	0.154407	0.806291	0.165504	0.861386	0.181357	0.934641	0.191503	1					7.91671	8.7346	6.7394	4.7302	2.80716
0.158529	0.821018	0.154407	0.804959	0.165504	0.859967	0.181674	0.934747	0.19182	1					294.648	247.646	112.312	292.357	7.42164
0.158846	0.821311	0.154724	0.805281	0.165821	0.860197	0.181991	0.934853	0.192137	1					103.62	103.537	105.34	90.2462	2.47893
0.159163	0.821604	0.154724	0.803954	0.165821	0.858785	0.182308	0.934959	0.192454	1					3.1039	8.76237	168.585	1.1297	1.31331
0.159163	0.820261	0.155041	0.804276	0.165821	0.857377	0.182625	0.935065	0.192771	1					353.329	476.155	339.781	485.827	12.153
0.159163	0.818923	0.155358	0.804598	0.166138	0.85761	0.182625	0.933549	0.193088	1					856.316	618.69	368.297	10.9497	1.77853
0.159163	0.81759	0.155675	0.804918	0.166455	0.857843	0.182625	0.932039	0.193405	1					2.38146	821.072	1.09405	1.77836	1.87842
0.15948	0.817886	0.155992	0.805237	0.166772	0.858075	0.182942	0.932149	0.193722	1					258.505	592.905	153.346	41.7425	5.79083
0.15948	0.816558	0.156309	0.805556	0.166772	0.856678	0.183259	0.932258	0.194039	1					853.305	855.361	372.882	86.5546	103.046
0.15948	0.815235	0.156627	0.805873	0.167089	0.856911	0.183576	0.932367	0.194673	1					476.6	152.951	150.199	320.194	10.3993
0.159797	0.815534	0.156944	0.806189	0.167406	0.857143	0.183893	0.932476	0.19499	1					359.965	690.083	342.378	23.0403	4.30591
0.160114	0.815832	0.157261	0.806504	0.167724	0.857374	0.184211	0.932584	0.19499	0.998377					627.645	170.057	168.364	3.24352	8.85642
0.160431	0.816129	0.157578	0.806818	0.168041	0.857605	0.184211	0.93109	0.195308	0.998379					622.726	4.45486	311.793	3.71191	1.85376
0.160748	0.816425	0.157895	0.807131	0.168358	0.857835	0.184528	0.9312	0.195625	0.998382					20.8923	17.1454	22.7915	16.782	8.29433
0.160748	0.815113	0.158212	0.807443	0.168675	0.858065	0.184528	0.929712	0.195942	0.998384					361.659	361.651	352.15	3.38534	4.58569
0.160748	0.813804	0.158529	0.807754	0.168992	0.858293	0.184845	0.929825	0.196259	0.998387					284.948	40.0516	602.347	5.37383	13.1394
0.161065	0.814103	0.158529	0.806452	0.168992	0.856913	0.185162	0.929936	0.196576	0.99839					664.892	542.206	56.2215	56.8487	2.22906
0.161382	0.8144	0.158529	0.805153	0.169309	0.857143	0.185479	0.930048	0.196893	0.998392					459.973	816.564	815.173	529.217	14.5044
0.161382	0.813099	0.158529	0.803859	0.169309	0.855769	0.185796	0.930159	0.19721	0.998395					479.927	2.37376	11.8304	37.9364	3.93699
0.161382	0.811802	0.158846	0.804173	0.169309	0.8544	0.186113	0.930269	0.197527	0.998397					652.209	6.74275	583.308	329.239	6.06979
0.161699	0.812102	0.158846	0.802885	0.169626	0.854633	0.18643	0.93038	0.197844	0.9984					795.936	170.945	169.633	13.8079	3.82609
0.161699	0.810811	0.159163	0.8032	0.169943	0.854864	0.186747	0.93049	0.198161	0.998403					863.848	823.841	81.5111	33.7076	42.5092
0.162016	0.811111	0.15948	0.803514	0.17026	0.855096	0.187064	0.930599	0.198478	0.998405					375.73	107.852	115.877	303.067	9.36602
0.162016	0.809826	0.159797	0.803828	0.170577	0.855326	0.187381	0.930709	0.198795	0.998408					366.577	358.774	361.227	9.04978	11.322
0.162016	0.808544	0.160114	0.80414	0.170894	0.855556	0.187698	0.930818	0.199112	0.99841					3.47956	3.15362	2.52174	0.733541	0.490636
0.162334	0.808847	0.160114	0.802862	0.170894	0.8542	0.188015	0.930926	0.199429	0.998413					474.859	18.0659	437.637	50.9755	14.7156
0.162651	0.809148	0.160114	0.801587	0.171211	0.85443	0.188332	0.931034	0.199746	0.998415					101.827	125.061	105.135	136.607	128.282
0.162968	0.809449	0.160431	0.801902	0.171528	0.85466	0.188649	0.931142	0.200063	0.998418					511.326	269.019	11.5043	2.42935	1.95467
0.163285	0.809748	0.160748	0.802215	0.171845	0.85489	0.188966	0.93125	0.20038	0.99842					554.049	8.81923	343.508	322.627	2.85178
0.163602	0.810047	0.161065	0.802528	0.171845	0.853543	0.189283	0.931357	0.200698	0.998423					18.2218	190.522	506.294	438.86	28.7187
0.163919	0.810345	0.161065	0.801262	0.172162	0.853774	0.189601	0.931464	0.201015	0.998425					413.86	17.5258	17.6091	119.421	9.1371
0.164236	0.810642	0.161382	0.801575	0.172479	0.854003	0.189601	0.930016	0.201332	0.998428					6.83737	11.1275	8.65987	7.94368	11.7376
0.164553	0.810937	0.161382	0.800314	0.172796	0.854232	0.189918	0.930124	0.201649	0.99843					276.334	593.328	6.76169	7.96052	6.62113
0.16487	0.811232	0.161699	0.800628	0.173114	0.85446	0.190235	0.930233	0.201966	0.998433					615.49	605.872	17.3463	821.734	10.9017
0.165187	0.811526	0.161699	0.799373	0.173431	0.854688	0.190235	0.928793	0.202283	0.998435					233.543	157.771	151.404	476.587	1.54484
0.165187	0.810264	0.162016	0.799687	0.173748	0.854914	0.190235	0.927357	0.2026	0.998437					14.9501	14.5626	11.7615	7.19974	5.88857
0.165504	0.810559	0.162016	0.798438	0.173748	0.853583	0.190235	0.925926	0.202917	0.99844					477.3	28.6011	19.9381	14.3639	8.26067
0.165504	0.809302	0.162334	0.798752	0.174065	0.85381	0.190552	0.92604	0.203234	0.998442					633.171	156.554	9.41679	2.28156	2.01143
0.165504	0.80805	0.162334	0.797508	0.174382	0.854037	0.190552	0.924615	0.203551	0.998445					740.155	881.208	876.137	935.081	4.08568
0.165504	0.806801	0.162651	0.797823	0.174699	0.854264	0.190869	0.924731	0.203868	0.998447					1.51277	304.168	3.29975	2.4348	2.13897
0.165821	0.807099	0.162651	0.796584	0.175016	0.854489	0.191186	0.924847	0.204185	0.99845					223.458	744.037	226.467	37.5611	5.78511
0.166138	0.807396	0.162651	0.795349	0.175333	0.854714	0.191503	0.924962	0.204502	0.998452					93.4495	945.245	939.916	3.44165	1.82074
0.166455	0.807692	0.162968	0.795666	0.17565	0.854938	0.19182	0.925076	0.204819	0.998454					11.213	10.7844	12.53	4.54691	5.75053
0.166772	0.807988	0.163285	0.795981	0.175967	0.855162	0.192137	0.925191	0.205136	0.998457					615.722	28.1591	851.793	6.20006	6.59214
0.166772	0.806748	0.163285	0.794753	0.176284	0.855385	0.192454	0.925305	0.205453	0.998459					811.957	221.945	68.7055	622.399	57.8591
0.167089	0.807044	0.163602	0.795069	0.176284	0.854071	0.192771	0.925419	0.20577	0.998462					742.658	464.7	124.31	3.63238	0.762209
0.167406	0.807339	0.163919	0.795385	0.176601	0.854294	0.193088	0.925532	0.206088	0.998464					2.60033	4.16876	5.82453	6.42418	3.27228
0.167406	0.806107	0.163919	0.794163	0.176918	0.854518	0.193405	0.925645	0.206405	0.998466					5.97541	7.91411	6.58037	9.35065	6.20918
0.167406	0.804878	0.163919	0.792945	0.177235	0.85474	0.193722	0.925758	0.206722	0.998469					1006.82	795.017	178.854	1003.3	74.5327
0.167724	0.805175	0.164236	0.793262	0.177552	0.854962	0.194039	0.92587	0.207039	0.998471					740.207	5.88343	6.86795	9.28131	0.850492
0.168041	0.805471	0.164553	0.793578	0.177552	0.853659	0.194356	0.925982	0.207356	0.998473					749.548	840.627	423.565	14.5849	7.16712
0.168358	0.805766	0.16487	0.793893	0.177869	0.853881	0.194673	0.926094	0.207673	0.998476					22.276	23.9182	22.299	16.8958	10.2654
0.168358	0.804545	0.16487	0.792683	0.178186	0.854103	0.19499	0.926205	0.20799	0.998478					584.478	157.134	153.971	323.677	19.6897
0.168675	0.804841	0.16487	0.791476	0.178503	0.854325	0.195308	0.926316	0.208307	0.99848					17.4219	15.8318	15.8695	13.0582	13.4793
0.168675	0.803625	0.165187	0.791793	0.178503	0.85303	0.195625	0.926426	0.208624	0.998483					2.51782	613.706	603.947	608.832	1.71584
0.168992	0.803922	0.165504	0.792109	0.178821	0.853253	0.195625	0.925037	0.208941	0.998485					376.674	159.902	152.784	476.175	19.5327
0.168992	0.802711	0.165821	0.792424	0.178821	0.851964	0.195942	0.92515	0.209258	0.998487					694.735	19.8365	110.361	19.4259	1.68694
0.169309	0.803008	0.165821	0.791225	0.178821	0.850679	0.196259	0.925262	0.209575	0.998489					13.9159	8.40008	4.03778	6.7163	3.4164
0.169626	0.803303	0.165821	0.79003	0.179138	0.850904	0.196576	0.925373	0.209892	0.998492					480.039	154.591	154.016	330.857	17.5906
0.169943	0.803598	0.166138	0.790347	0.179455	0.851128	0.196893	0.925484	0.210209	0.998494					147.203	149.333	11.3356	12.0405	3.58204
0.17026	0.803892	0.166455	0.790663	0.179772	0.851351	0.196893	0.924107	0.210526	0.998496					7.56757	6.4398	5.29427	6.46451	4.45114
0.170577	0.804185	0.166772	0.790977	0.180089	0.851574	0.19721	0.92422	0.210843	0.998498					5.49783	8.82285	8.68933	8.58084	3.08964
0.170894	0.804478	0.166772	0.78979	0.180406	0.851796	0.197527	0.924332	0.21116	0.998501					2.38191	4.81309	1.84201	2.46989	0.490491
0.171211	0.804769	0.167089	0.790105	0.180723	0.852018	0.197844	0.924444	0.211477	0.998503					42.6801	37.3598	37.9315	593.591	4.85425
0.171211	0.803571	0.167406	0.790419	0.18104	0.852239	0.198161	0.924556	0.211795	0.998505					56.48	288.845	12.4746	59.0997	9.16924
0.171528	0.803863	0.167724	0.790732	0.181357	0.852459	0.198478	0.924668	0.212112	0.998507					3.4554	976.744	5.34805	0.956907	2.13061
0.171845	0.804154	0.168041	0.791045	0.181674	0.852679	0.198795	0.924779	0.212429	0.99851					823.268	141.179	139.306	37.567	24.0792
0.171845	0.802963	0.168041	0.789866	0.181991	0.852897	0.199112	0.92489	0.212746	0.998512					5.00981	5.65843	3.57389	2.37442	1.85424
0.172162	0.803254	0.168041	0.78869	0.181991	0.851632	0.199429	0.925	0.213063	0.998514					775.453	773.168	771.855	736.231	16.5959
0.172162	0.802068	0.168041	0.787519	0.181991	0.85037	0.199746	0.92511	0.21338	0.998516					27.1989	29.144	27.4207	10.5946	5.39302
0.172479	0.80236	0.168358	0.787834	0.182308	0.850592	0.200063	0.92522	0.213697	0.998519					772.111	783.548	355.172	18.2763	3.79496
0.172796	0.802651	0.168675	0.788148	0.182625	0.850812	0.20038	0.925329	0.214014	0.998521					860.716	509.523	865.389	20.9298	11.357
0.173114	0.802941	0.168992	0.788462	0.182625	0.849558	0.200698	0.925439	0.214331	0.998523					14.0196	615.322	13.0013	12.1584	7.51696
0.173114	0.801762	0.169309	0.788774	0.182625	0.848306	0.201015	0.925547	0.214648	0.998525					114.712	121.217	4.01613	17.0501	3.86869
0.173114	0.800587	0.169626	0.789086	0.182942	0.848529	0.201332	0.925656	0.214965	0.998527					344.918	205.372	3.54503	1.25243	0.956917
0.173114	0.799414	0.169943	0.789396	0.182942	0.847283	0.201649	0.925764	0.215282	0.998529					872.463	80.2198	874.531	542.101	2.8052
0.173114	0.798246	0.17026	0.789706	0.183259	0.847507	0.201966	0.925872	0.215599	0.998532					968.19	972.483	204.483	336.122	4.4472
0.173431	0.79854	0.17026	0.788546	0.183259	0.846266	0.202283	0.92598	0.215916	0.998534					395.128	191.965	667.479	664.57	0.821894
0.173748	0.798834	0.170577	0.788856	0.183259	0.845029	0.2026	0.926087	0.215916	0.997072					824.12	822.473	934.093	75.8154	14.9016
0.174065	0.799127	0.170894	0.789165	0.183576	0.845255	0.202917	0.926194	0.216233	0.997076					29.2136	27.9348	26.9807	15.3109	2.67778
0.174382	0.799419	0.170894	0.788012	0.183576	0.844023	0.203234	0.926301	0.21655	0.99708					720.536	23.3849	868.53	5.69737	4.77898
0.174382	0.798258	0.171211	0.788321	0.183893	0.84425	0.203551	0.926407	0.216867	0.997085					1.65759	4.36266	2.91581	2.02259	0.869108
0.174699	0.798551	0.171528	0.78863	0.183893	0.843023	0.203868	0.926513	0.217185	0.997089					14.2542	15.3998	13.9603	16.6893	2.82125
0.174699	0.797395	0.171845	0.788937	0.184211	0.843251	0.204185	0.926619	0.217502	0.997093					338.258	267.665	265.828	7.09127	4.94549
0.175016	0.797688	0.172162	0.789244	0.184528	0.843478	0.204502	0.926724	0.217819	0.997097					10.4004	8.90489	9.83167	8.18816	2.7281
0.175333	0.79798	0.172479	0.78955	0.184845	0.843705	0.204819	0.926829	0.218136	0.997101					12.4734	656.837	7.56809	656.414	4.69339
0.17565	0.798271	0.172796	0.789855	0.185162	0.843931	0.205136	0.926934	0.218453	0.997106					951.688	954.833	252.581	27.7291	21.1331
0.175967	0.798561	0.173114	0.790159	0.185479	0.844156	0.20577	0.927143	0.21877	0.99711					7.77393	6.9609	6.11537	2.57019	0.715818
0.176284	0.798851	0.173431	0.790462	0.185479	0.842939	0.206088	0.927247	0.219087	0.997114					345.184	268.919	808.566	5.65594	4.14049
0.176601	0.799139	0.173748	0.790765	0.185796	0.843165	0.206405	0.92735	0.219404	0.997118					449.899	524.184	523.204	521.576	3.82388
0.176918	0.799427	0.174065	0.791066	0.186113	0.843391	0.206722	0.927454	0.219721	0.997122					843.675	293.684	310.521	2.23785	0.603339
0.177235	0.799714	0.174382	0.791367	0.18643	0.843615	0.207039	0.927557	0.220038	0.997126					447.239	521.131	520.686	518.585	2.48399
0.177552	0.8	0.174699	0.791667	0.18643	0.842407	0.207356	0.92766	0.220355	0.997131					424.349	278.778	428.209	475.275	77.2453
0.177869	0.800285	0.175016	0.791966	0.18643	0.841202	0.207673	0.927762	0.220672	0.997135					2.81595	3.91737	2.22646	3.43024	1.2542
0.177869	0.799145	0.175016	0.790831	0.18643	0.84	0.20799	0.927864	0.220989	0.997139					5.72998	6.50764	4.70074	1.51452	5.12248
0.177869	0.798009	0.175333	0.79113	0.186747	0.840228	0.208307	0.927966	0.221306	0.997143					55.8127	17.5681	12.938	18.2054	5.66834
0.177869	0.796875	0.17565	0.791429	0.187064	0.840456	0.208624	0.928068	0.221623	0.997147					333.435	2.22111	802.641	4.62118	0.625335
0.177869	0.795745	0.175967	0.791726	0.187381	0.840683	0.208941	0.928169	0.22194	0.997151					320.561	104.842	98.9972	11.3756	4.52761
0.178186	0.796034	0.176284	0.792023	0.187698	0.840909	0.208941	0.926864	0.222257	0.997155					22.6694	24.4816	333.111	25.9925	11.1533
0.178503	0.796322	0.176284	0.790896	0.188015	0.841135	0.209258	0.926966	0.222575	0.997159					7.05855	5.14522	4.61437	6.89172	0.164266
0.178503	0.795198	0.176601	0.791193	0.188015	0.839943	0.209575	0.927069	0.222892	0.997163					858.948	858.547	858.745	13.0039	4.05581
0.178503	0.794076	0.176601	0.790071	0.188332	0.84017	0.209892	0.927171	0.223209	0.997167					856.854	861.424	463.523	22.8195	11.7119
0.178503	0.792958	0.176601	0.788952	0.188332	0.838983	0.210209	0.927273	0.223526	0.997171					273.577	269.771	644.463	2.81937	1.63614
0.178503	0.791842	0.176918	0.78925	0.188332	0.8378	0.210209	0.925978	0.223843	0.997175					15.4255	18.0478	19.3634	11.143	15.3068
0.178821	0.792135	0.177235	0.789548	0.188649	0.838028	0.210526	0.926081	0.22416	0.997179					2.73872	3.21886	1.75141	3.48593	0.922372
0.179138	0.792426	0.177552	0.789845	0.188966	0.838256	0.210843	0.926184	0.224477	0.997183					273.823	270.441	644.89	2.25409	0.990545
0.179138	0.791317	0.177869	0.790141	0.189283	0.838483	0.21116	0.926287	0.224794	0.997187					0.881248	1.49652	1.76712	2.10274	1.09983
0.179455	0.791608	0.178186	0.790436	0.189601	0.83871	0.211477	0.926389	0.225111	0.997191					170.624	9.27491	9.45574	9.34713	3.22491
0.179455	0.790503	0.178503	0.79073	0.189601	0.837535	0.211795	0.926491	0.225428	0.997195					577.356	480.02	478.156	476.553	39.831
0.179455	0.7894	0.178821	0.791024	0.189601	0.836364	0.211795	0.925208	0.225745	0.997199					323.726	3.77162	236.541	85.7822	2.84849
0.179455	0.788301	0.178821	0.789916	0.189918	0.836592	0.212112	0.925311	0.226062	0.997203					802.739	133.401	795.669	13.0164	9.52044
0.179772	0.788595	0.179138	0.79021	0.189918	0.835425	0.212429	0.925414	0.226379	0.997207					10.1927	7.23534	7.95756	12.4859	7.2889
0.179772	0.7875	0.179138	0.789106	0.189918	0.834262	0.212746	0.925517	0.226696	0.997211					468.835	149.775	147.454	323.874	2.31027
0.179772	0.786408	0.179455	0.7894	0.190235	0.834492	0.213063	0.92562	0.227013	0.997214					1.83773	1.13484	3.60869	2.7275	0.201824
0.179772	0.785319	0.179455	0.788301	0.190552	0.834722	0.213063	0.924347	0.22733	0.997218					244.238	8.56236	12.7791	10.0964	1.17311
0.180089	0.785615	0.179455	0.787204	0.190869	0.834951	0.21338	0.924451	0.227647	0.997222					879.547	20.9349	879.508	9.12848	1.18848
0.180089	0.78453	0.179455	0.786111	0.191186	0.83518	0.21338	0.923182	0.227964	0.997226					224.035	387.642	469.31	145.432	3.21968
0.180406	0.784828	0.179455	0.785021	0.191186	0.834025	0.213697	0.923288	0.228282	0.99723					628.562	1011.72	378.843	2.66724	0.798414
0.180406	0.783747	0.179455	0.783934	0.191503	0.834254	0.214014	0.923393	0.228599	0.997234					346.046	858.046	12.3671	15.7834	11.6718
0.180723	0.784044	0.179772	0.784232	0.19182	0.834483	0.214331	0.923497	0.228916	0.997238					0.737561	1.71477	5.85296	5.06396	1.0453
0.18104	0.784341	0.180089	0.78453	0.192137	0.834711	0.214648	0.923602	0.229233	0.997241					698.112	448.382	697.749	69.9036	10.4421
0.181357	0.784636	0.180406	0.784828	0.192454	0.834938	0.214965	0.923706	0.22955	0.997245					179.624	23.9712	23.2512	122.141	20.7666
0.181674	0.784932	0.180723	0.785124	0.192454	0.833791	0.214965	0.922449	0.229867	0.997249					686.216	17.8116	22.9541	149.046	6.44507
0.181991	0.785226	0.18104	0.78542	0.192771	0.834019	0.215282	0.922554	0.230184	0.997253					875.381	16.5461	15.6982	9.11708	1.34835
0.182308	0.785519	0.18104	0.784341	0.193088	0.834247	0.215599	0.922659	0.230501	0.997257					317.414	309.068	173.09	21.4459	5.58845
0.182308	0.784447	0.181357	0.784636	0.193088	0.833105	0.215599	0.921409	0.230818	0.99726					2.01753	1.11556	0.281604	3.66525	1.16111
0.182308	0.783379	0.181674	0.784932	0.193405	0.833333	0.215916	0.921516	0.231135	0.997264					720.254	718.055	6.39964	8.49504	2.89251
0.182625	0.783673	0.181674	0.783858	0.193722	0.833561	0.216233	0.921622	0.231452	0.997268					653.35	105.584	637.808	6.63364	8.73002
0.182625	0.782609	0.181991	0.784153	0.194039	0.833787	0.21655	0.921727	0.231769	0.997271					320.114	637.072	9.9068	11.1103	5.10759
0.182942	0.782904	0.182308	0.784447	0.194356	0.834014	0.216867	0.921833	0.232086	0.997275					649.248	476.983	645.176	634.738	22.7614
0.183259	0.783198	0.182308	0.783379	0.194673	0.834239	0.217185	0.921938	0.232403	0.997279					362.168	135.804	123.459	448.07	4.48637
0.183576	0.783491	0.182308	0.782313	0.19499	0.834464	0.217185	0.920699	0.23272	0.997283					379.525	110.107	7.07894	13.8459	6.00554
0.183893	0.783784	0.182308	0.78125	0.19499	0.833333	0.217502	0.920805	0.233037	0.997286					11.079	12.8726	10.0447	10.4449	8.54245
0.184211	0.784076	0.182625	0.781547	0.19499	0.832206	0.217819	0.920912	0.233354	0.99729					4.64249	431.052	723.357	6.03366	2.99561
0.184528	0.784367	0.182625	0.780488	0.195308	0.832432	0.218136	0.921017	0.233672	0.997294					3.90766	1.6829	3.51986	5.35116	4.76229
0.184845	0.784657	0.182625	0.779432	0.195308	0.831309	0.218453	0.921123	0.233989	0.997297					207.832	550.773	551.193	202.315	5.92785
0.185162	0.784946	0.182942	0.77973	0.195308	0.830189	0.21877	0.921228	0.234306	0.997301					753.518	737.538	735.455	14.8062	7.42199
0.185479	0.785235	0.182942	0.778677	0.195625	0.830417	0.219087	0.921333	0.234623	0.997305					200.126	687.908	179.419	50.7105	4.63943
0.185796	0.785523	0.183259	0.778976	0.195942	0.830645	0.219087	0.920107	0.23494	0.997308					7.20479	4.47048	8.74561	6.44377	0.695036
0.185796	0.784471	0.183259	0.777927	0.195942	0.82953	0.219404	0.920213	0.235257	0.997312					379.753	870.363	866.794	100.073	3.43544
0.185796	0.783422	0.183576	0.778226	0.196259	0.829759	0.219721	0.920319	0.235574	0.997315					848.215	869.205	14.3178	6.87794	4.4312
0.185796	0.782377	0.183576	0.777181	0.196576	0.829987	0.220038	0.920424	0.235891	0.997319					337.906	65.7191	32.5345	8.1078	9.63139
0.185796	0.781333	0.183576	0.776139	0.196893	0.830214	0.220355	0.92053	0.236208	0.997323					17.2007	16.846	18.5397	10.1455	5.29808
0.185796	0.780293	0.183893	0.776439	0.196893	0.829105	0.220672	0.920635	0.236525	0.997326					186.788	688.48	13.8994	24.107	12.7122
0.185796	0.779255	0.184211	0.776738	0.19721	0.829333	0.220989	0.92074	0.236842	0.99733					427.768	138.395	301.703	297.672	5.76559
0.186113	0.779548	0.184211	0.775701	0.197527	0.829561	0.220989	0.919525	0.237159	0.997333					9.42958	8.99014	7.88434	13.3875	9.85781
0.18643	0.779841	0.184211	0.774667	0.197844	0.829787	0.221306	0.919631	0.237476	0.997337					6.53345	10.7827	8.95537	5.73004	5.46039
0.186747	0.780132	0.184211	0.773635	0.198161	0.830013	0.221623	0.919737	0.237793	0.99734					710.923	680.151	646.877	1.70671	7.44984
0.186747	0.779101	0.184528	0.773936	0.198478	0.830239	0.22194	0.919842	0.23811	0.997344					411.301	688.728	7.76559	5.56638	1.63539
0.187064	0.779392	0.184845	0.774236	0.198795	0.830464	0.222257	0.919948	0.238427	0.997347					443.381	732.706	746.297	3.5624	3.70613
0.187381	0.779683	0.184845	0.77321	0.199112	0.830688	0.222575	0.920052	0.238744	0.997351					2.1588	3.55461	2.39873	4.31453	0.346324
0.187381	0.778656	0.184845	0.772185	0.199429	0.830911	0.222892	0.920157	0.239062	0.997354					4.87492	3.27128	2.90564	8.44001	2.47682
0.187381	0.777632	0.184845	0.771164	0.199746	0.831135	0.223209	0.920261	0.239379	0.997358					2.462	1.20415	0.740415	4.65918	1.76916
0.187698	0.777924	0.185162	0.771466	0.200063	0.831357	0.223526	0.920366	0.239696	0.997361					2.22002	0.962749	1.70999	4.59868	1.9024
0.188015	0.778215	0.185479	0.771768	0.20038	0.831579	0.223526	0.919166	0.240013	0.997365					13.5999	13.6437	15.4659	16.6657	6.97917
0.188015	0.777195	0.185796	0.772069	0.200698	0.8318	0.223843	0.919271	0.24033	0.997368					407.037	81.4249	76.6794	3.26876	4.05371
0.188015	0.776178	0.186113	0.772368	0.201015	0.832021	0.223843	0.918075	0.240647	0.997372					10.6315	10.0346	9.33267	10.4874	1.58468
0.188015	0.775163	0.18643	0.772668	0.201332	0.832241	0.22416	0.918182	0.240964	0.997375					10.9474	14.4941	14.8632	12.2232	7.04768
0.188332	0.775457	0.18643	0.771654	0.201649	0.832461	0.224477	0.918288	0.241281	0.997379					922.305	171.191	172.933	165.88	5.25882
0.188332	0.774446	0.18643	0.770642	0.201966	0.83268	0.224477	0.917098	0.241598	0.997382					586.698	12.5558	8.04001	5.97888	2.70937
0.188332	0.773438	0.186747	0.770942	0.202283	0.832898	0.224794	0.917206	0.241915	0.997386					323.323	997.478	109.749	11.0776	1.69624
0.188649	0.773732	0.187064	0.771242	0.202283	0.831812	0.225111	0.917313	0.242232	0.997389					655.528	70.7664	657.494	76.6281	3.12423
0.188966	0.774026	0.187381	0.77154	0.2026	0.832031	0.225428	0.917419	0.242549	0.997392					171.33	171.287	174.644	925.775	1.554
0.189283	0.774319	0.187381	0.770535	0.202917	0.83225	0.225428	0.916237	0.242866	0.997396					716.841	228.27	180.728	180.295	1.97229
0.189601	0.774611	0.187381	0.769531	0.203234	0.832468	0.225428	0.915058	0.243183	0.997399					386.31	9.72244	7.28234	260.745	2.86898
0.189918	0.774903	0.187381	0.768531	0.203551	0.832685	0.225745	0.915167	0.2435	0.997403					115.333	115.4	117.485	711.748	1.77079
0.190235	0.775194	0.187381	0.767532	0.203551	0.831606	0.226062	0.915276	0.243817	0.997406					3.19154	3.23995	5.35207	4.57716	1.02005
0.190552	0.775484	0.187698	0.767834	0.203868	0.831824	0.226062	0.914103	0.244134	0.997409					769.382	763.114	766.37	208.631	33.5262
0.190869	0.775773	0.187698	0.766839	0.204185	0.832041	0.226379	0.914213	0.244451	0.997413					753.684	742.514	738.645	212.802	7.6623
0.191186	0.776062	0.188015	0.767141	0.204502	0.832258	0.226696	0.914322	0.244769	0.997416					769.629	213.496	766.196	207.326	43.8315
0.191186	0.775064	0.188332	0.767442	0.204819	0.832474	0.227013	0.914432	0.245086	0.997419					507.737	189.652	199.595	305.926	13.0081
0.191503	0.775353	0.188649	0.767742	0.205136	0.83269	0.22733	0.914541	0.245403	0.997423					930.737	166.2	166.631	2.6288	1.77567
0.191503	0.774359	0.188966	0.768041	0.205453	0.832905	0.227647	0.91465	0.24572	0.997426					241.106	23.5632	20.6829	14.4319	6.55983
0.19182	0.774648	0.188966	0.767053	0.20577	0.833119	0.227647	0.913486	0.246037	0.997429					4.86032	477.875	6.88458	40.5422	1.16472
0.192137	0.774936	0.189283	0.767352	0.20577	0.832051	0.227647	0.912325	0.246354	0.997433					4.8295	3.72785	2.57539	50.2397	5.8449
0.192454	0.775223	0.189601	0.767651	0.20577	0.830986	0.227964	0.912437	0.246671	0.997436					13.3866	14.901	324.983	6.18753	11.7279
0.192771	0.77551	0.189918	0.767949	0.206088	0.831202	0.228282	0.912548	0.246988	0.997439					5.28627	4.84732	5.02446	5.82363	2.36639
0.193088	0.775796	0.189918	0.766965	0.206405	0.831418	0.228599	0.912658	0.247305	0.997442					390.419	374.458	11.8017	14.2522	12.1337
0.193088	0.774809	0.190235	0.767263	0.206722	0.831633	0.229233	0.912879	0.247622	0.997446					143.1	935.488	420.451	98.0261	132.37
0.193405	0.775095	0.190552	0.767561	0.207039	0.831847	0.22955	0.912989	0.247939	0.997449					346.321	111.116	352.459	6.1646	86.8618
0.193405	0.774112	0.190552	0.766582	0.207356	0.832061	0.229867	0.913098	0.248256	0.997452					437.433	111.322	230.772	265.926	5.50769
0.193722	0.774398	0.190552	0.765605	0.207673	0.832274	0.230184	0.913208	0.248573	0.997455					7.08878	5.68289	5.28547	2.1854	0.695115
0.194039	0.774684	0.190869	0.765903	0.20799	0.832487	0.230184	0.91206	0.24889	0.997459					16.6215	18.5313	16.9115	10.3241	3.47117
0.194356	0.774968	0.191186	0.766201	0.20799	0.831432	0.230501	0.912171	0.249207	0.997462					323.065	191.079	18.7154	21.5721	6.15811
0.194356	0.77399	0.191503	0.766497	0.20799	0.83038	0.230818	0.912281	0.249524	0.997465					22.6547	21.442	18.0199	21.7038	19.2913
0.194356	0.773014	0.19182	0.766793	0.20799	0.82933	0.231135	0.91239	0.249841	0.997468					420.073	113.784	104.138	11.4351	7.73106
0.194356	0.77204	0.19182	0.765823	0.208307	0.829545	0.231452	0.9125	0.250159	0.997472					208.852	203.9	202.834	204.527	3.84465
0.194673	0.772327	0.192137	0.766119	0.208624	0.82976	0.231769	0.912609	0.250476	0.997475					12.8387	11.7868	109.949	9.48822	5.41344
0.194673	0.771357	0.192137	0.765152	0.208624	0.828715	0.232086	0.912718	0.250793	0.997478					308.105	8.81577	16.8599	2.47084	8.65203
0.194673	0.770389	0.192454	0.765448	0.208624	0.827673	0.232403	0.912827	0.25111	0.997481					8.9457	10.4929	1006.71	10.6026	8.95803
0.19499	0.770677	0.192771	0.765743	0.208941	0.827889	0.23272	0.912935	0.251427	0.997484					925.145	927.349	924.035	911.396	1.90485
0.19499	0.769712	0.193088	0.766038	0.209258	0.828105	0.23272	0.911801	0.251744	0.997487					923.223	928.645	924.003	923.156	3.8956
0.195308	0.77	0.193088	0.765075	0.209258	0.827068	0.23272	0.91067	0.252061	0.997491					460.184	135.645	16.9495	127.591	2.02132
0.195625	0.770287	0.193405	0.76537	0.209575	0.827284	0.233037	0.910781	0.252378	0.997494					3.37292	5.93806	5.52569	1.2523	0.556747
0.195942	0.770574	0.193722	0.765664	0.209575	0.82625	0.233037	0.909653	0.252695	0.997497					4.46155	5.51731	5.76954	1.28931	0.297431
0.196259	0.770859	0.193722	0.764706	0.209575	0.825218	0.233354	0.909765	0.253012	0.9975					396.017	377.55	12.4678	15.7215	14.1888
0.196259	0.7699	0.194039	0.765	0.209892	0.825436	0.233354	0.908642	0.253329	0.997503					5.25472	7.59245	7.98992	2.62526	1.5924
0.196576	0.770186	0.194039	0.764045	0.210209	0.825654	0.233672	0.908755	0.253646	0.997506					7.69783	3.94602	4.07204	4.07116	2.13511
0.196576	0.769231	0.194039	0.763092	0.210209	0.824627	0.233672	0.907635	0.253963	0.997509					311.171	10.1182	6.44817	1.54283	1.42763
0.196576	0.768278	0.194039	0.762142	0.210526	0.824845	0.233989	0.907749	0.25428	0.997512					15.529	731.461	23.5758	147.895	1.54085
0.196576	0.767327	0.194039	0.761194	0.210843	0.825062	0.234306	0.907862	0.254597	0.997516					907.495	112.679	117.194	17.2174	8.02547
0.196576	0.766378	0.194039	0.760248	0.21116	0.825279	0.234623	0.907975	0.254914	0.997519					934.358	388.461	789.116	982.155	33.3632
0.196893	0.766667	0.194356	0.760546	0.211477	0.825495	0.23494	0.908088	0.255231	0.997522					390.632	375.397	380.013	14.759	9.76136
0.19721	0.766954	0.194356	0.759603	0.211795	0.825711	0.235257	0.908201	0.255549	0.997525					777.589	538.277	735.124	150.429	17.9912
0.19721	0.76601	0.194356	0.758663	0.211795	0.824691	0.235257	0.90709	0.255866	0.997528					633.668	421.047	419.323	618.391	2.36965
0.19721	0.765068	0.194356	0.757726	0.211795	0.823674	0.235574	0.907204	0.256183	0.997531					13.2563	12.7141	10.3084	4.41022	2.94318
0.197527	0.765356	0.194673	0.758025	0.211795	0.82266	0.235891	0.907317	0.2565	0.997534					53.2523	1150.44	1145.11	72.0672	2.59683
0.197527	0.764417	0.194673	0.75709	0.212112	0.822878	0.236208	0.90743	0.256817	0.997537					519.822	730.973	163.823	559.737	1.50715
0.197527	0.76348	0.194673	0.756158	0.212429	0.823096	0.236525	0.907543	0.257134	0.99754					442.415	100.448	261.551	258.216	5.06465
0.197527	0.762546	0.19499	0.756458	0.212746	0.823313	0.236842	0.907655	0.257451	0.997543					187.134	181.668	178.641	186.319	2.69348
0.197527	0.761614	0.195308	0.756757	0.212746	0.822304	0.237159	0.907767	0.257768	0.997546					981.494	215.762	796.246	203.239	24.4181
0.197527	0.760684	0.195308	0.755828	0.212746	0.821297	0.237159	0.906667	0.258085	0.997549					924.787	54.7552	924.209	926.162	1.79037
0.197844	0.760976	0.195308	0.754902	0.213063	0.821516	0.237476	0.90678	0.258402	0.997552					733.277	6.18777	2.7352	2.66666	2.30861
0.197844	0.760049	0.195308	0.753978	0.213063	0.820513	0.237476	0.905683	0.258719	0.997555					309.691	253.235	250.359	246.523	5.13078
0.198161	0.760341	0.195308	0.753056	0.21338	0.820732	0.237793	0.905797	0.259036	0.997558					1.78326	2.22668	2.37312	3.28388	0.123657
0.198478	0.760632	0.195625	0.753358	0.21338	0.819732	0.23811	0.905911	0.259353	0.997561					357.308	368.145	270.799	203.454	22.726
0.198795	0.760922	0.195942	0.753659	0.213697	0.819951	0.23811	0.904819	0.25967	0.997564					588.937	484.816	720.486	2.04612	1.26151
0.199112	0.761212	0.195942	0.752741	0.214014	0.82017	0.238427	0.904934	0.259987	0.997567					12.4146	4.67926	7.92149	6.85046	5.49413
0.199112	0.760291	0.195942	0.751825	0.214331	0.820388	0.238427	0.903846	0.260304	0.99757					2.87134	2.72449	2.25815	1.99995	0.351201
0.199429	0.76058	0.196259	0.752126	0.214648	0.820606	0.238744	0.903962	0.260621	0.997573					31.2669	368.651	708.938	8.77925	12.7622
0.199429	0.759662	0.196259	0.751214	0.214965	0.820823	0.239062	0.904077	0.260938	0.997576					699.94	326.818	264.249	9.32421	2.72021
0.199746	0.759952	0.196259	0.750303	0.215282	0.82104	0.239379	0.904192	0.261256	0.997579					262.311	143.739	147.223	60.6392	26.6126
0.199746	0.759036	0.196259	0.749395	0.215599	0.821256	0.239696	0.904306	0.261573	0.997582					771.078	657.601	551.115	197.958	5.67304
0.199746	0.758123	0.196576	0.749698	0.215916	0.821472	0.240013	0.904421	0.26189	0.997585					1.8432	1.71487	2.62779	1.40087	0.580974
0.199746	0.757212	0.196576	0.748792	0.215916	0.820482	0.240013	0.903341	0.262207	0.997587					473.989	927.222	255.361	8.43307	10.3354
0.200063	0.757503	0.196893	0.749095	0.216233	0.820698	0.24033	0.903456	0.262524	0.99759					194.605	188.731	247.448	4.18435	2.61538
0.20038	0.757794	0.19721	0.749398	0.21655	0.820913	0.240647	0.903571	0.262841	0.997593					923.398	927.623	923.015	499.719	3.42756
0.20038	0.756886	0.19721	0.748496	0.21655	0.819928	0.240964	0.903686	0.263158	0.997596					7.51599	7.63807	7.81971	9.85393	2.73255
0.20038	0.755981	0.197527	0.748798	0.21655	0.818945	0.241281	0.9038	0.263475	0.997599					0.738875	1.2637	0.727289	2.15022	3.60016
0.20038	0.755078	0.197844	0.7491	0.216867	0.819162	0.241598	0.903915	0.263792	0.997602					9.56791	16.8773	6.38164	16.0199	11.2734
0.200698	0.75537	0.198161	0.7494	0.216867	0.818182	0.241598	0.902844	0.264109	0.997605					184.249	185.486	186.916	120.317	142.283
0.200698	0.75447	0.198478	0.749701	0.217185	0.818399	0.241915	0.902959	0.264426	0.997608					26.5273	23.207	21.5933	11.8762	2.43509
0.201015	0.754762	0.198795	0.75	0.217185	0.817422	0.242232	0.903073	0.264743	0.997611					206.93	158.583	780.834	187.741	11.3794
0.201332	0.755054	0.199112	0.750299	0.217185	0.816448	0.242232	0.902007	0.26506	0.997613					28.3404	497.312	35.5072	11.1628	7.87901
0.201649	0.755344	0.199429	0.750597	0.217185	0.815476	0.242232	0.900943	0.265377	0.997616					436.743	253.209	511.293	107.489	72.8901
0.201966	0.755635	0.199429	0.749702	0.217185	0.814507	0.242549	0.90106	0.265694	0.997619					751.744	673.313	577.387	7.76276	11.0098
0.202283	0.755924	0.199429	0.74881	0.217502	0.814727	0.242866	0.901176	0.266011	0.997622					390.045	615.423	253.872	198.199	8.08733
0.202283	0.75503	0.199746	0.749108	0.217502	0.81376	0.243183	0.901293	0.266328	0.997625					6.93899	6.46185	3.69983	6.05604	1.23793
0.2026	0.755319	0.199746	0.748219	0.217819	0.813981	0.2435	0.901408	0.266646	0.997628					1044.6	1042.79	638.979	129.417	85.1538
0.202917	0.755608	0.199746	0.747331	0.217819	0.813018	0.243817	0.901524	0.266963	0.99763					805.758	96.243	43.5652	204.344	211.962
0.202917	0.754717	0.200063	0.74763	0.217819	0.812057	0.244134	0.901639	0.26728	0.997633					392.327	383.742	717.968	88.4376	2.23587
0.202917	0.753828	0.20038	0.747929	0.218136	0.812279	0.244451	0.901754	0.267597	0.997636					18.5963	19.7872	308.053	14.2879	4.04575
0.202917	0.752941	0.20038	0.747045	0.218136	0.811321	0.244769	0.901869	0.267914	0.997639					4.17346	4.10112	4.21594	0.696751	1.57451
0.202917	0.752056	0.200698	0.747344	0.218136	0.810365	0.245086	0.901984	0.268231	0.997642					775.195	550.136	732.939	91.0618	1.70029
0.203234	0.752347	0.201015	0.747642	0.218453	0.810588	0.245086	0.900932	0.268548	0.997644					28.5374	30.9601	29.2074	18.7394	3.4104
0.203234	0.751465	0.201332	0.747939	0.218453	0.809636	0.245403	0.901048	0.268865	0.997647					1043.81	1043.56	633.809	182.915	4.18178
0.203551	0.751756	0.201649	0.748235	0.21877	0.809859	0.24572	0.901163	0.269182	0.99765					361.799	344.647	13.8491	12.1359	10.5585
0.203551	0.750877	0.201966	0.748531	0.219087	0.810082	0.246037	0.901278	0.269499	0.997653					285.582	902.654	287.463	867.435	19.2321
0.203551	0.75	0.202283	0.748826	0.219404	0.810304	0.246354	0.901392	0.269816	0.997655					688.177	675.185	1.8778	6.55435	11.1599
0.203551	0.749125	0.202283	0.747948	0.219721	0.810526	0.246671	0.901506	0.270133	0.997658					366.759	367.925	921.392	903.123	12.7842
0.203551	0.748252	0.2026	0.748244	0.219721	0.809579	0.246671	0.900463	0.27045	0.997661					266.42	43.4511	51.9118	3.94308	11.5556
0.203551	0.747381	0.2026	0.747368	0.220038	0.809802	0.246988	0.900578	0.270767	0.997664					369.076	283.216	335.668	12.1071	4.97868
0.203551	0.746512	0.202917	0.747664	0.220038	0.808858	0.247305	0.900693	0.271084	0.997666					371.767	625.827	281.598	133.753	2.69931
0.203868	0.746806	0.202917	0.746791	0.220355	0.80908	0.247622	0.900807	0.271401	0.997669					729.684	135.616	775.911	724.717	4.13425
0.204185	0.7471	0.203234	0.747086	0.220672	0.809302	0.247622	0.89977	0.271718	0.997672					9.06743	9.70879	8.55426	10.5718	6.10483
0.204502	0.747393	0.203551	0.747381	0.220989	0.809524	0.247939	0.899885	0.272036	0.997674					726.086	348.214	373.054	27.6361	13.4573
0.204502	0.746528	0.203868	0.747674	0.220989	0.808585	0.248256	0.9	0.272353	0.997677					738.582	11.3966	13.9568	19.4276	17.7208
0.204502	0.745665	0.203868	0.746806	0.221306	0.808806	0.248573	0.900115	0.27267	0.99768					825.509	120.023	488.698	4.88395	1.26363
0.204502	0.744804	0.203868	0.74594	0.221623	0.809028	0.248573	0.899083	0.272987	0.997683					16.4165	12.4683	11.8386	9.18654	4.56281
0.204502	0.743945	0.203868	0.745075	0.22194	0.809249	0.24889	0.899198	0.273304	0.997685					18.1027	17.9685	15.1385	14.3784	6.2154
0.204819	0.74424	0.203868	0.744213	0.222257	0.809469	0.249207	0.899314	0.273621	0.997688					430.18	109.484	836.812	182.723	8.64269
0.204819	0.743383	0.203868	0.743353	0.222257	0.808535	0.249207	0.898286	0.273938	0.997691					502.498	928.969	748.845	487.276	3.1635
0.205136	0.743678	0.204185	0.743649	0.222575	0.808756	0.249524	0.898402	0.274255	0.997693					603.496	331.55	9.7169	15.4684	7.48085
0.205453	0.743972	0.204185	0.742791	0.222892	0.808976	0.249524	0.897377	0.274572	0.997696					49.3042	616.034	48.8417	8.27764	4.25715
0.20577	0.744266	0.204185	0.741935	0.223209	0.809195	0.249841	0.897494	0.274889	0.997699					476.966	462.056	254.42	911.436	64.8081
0.20577	0.743414	0.204502	0.742232	0.223526	0.809414	0.250159	0.897611	0.275206	0.997701					1033.24	436.689	491.029	95.9696	3.85931
0.20577	0.742563	0.204819	0.742529	0.223526	0.808486	0.250476	0.897727	0.275523	0.997704					1035.34	579.206	348.596	100.12	0.324351
0.20577	0.741714	0.204819	0.741676	0.223843	0.808706	0.250793	0.897843	0.27584	0.997706					469.802	463.736	228.825	8.08491	9.56981
0.20577	0.740868	0.204819	0.740826	0.22416	0.808924	0.25111	0.897959	0.276157	0.997709					166.914	165.816	13.9184	231.981	8.68952
0.206088	0.741163	0.205136	0.741123	0.224477	0.809143	0.25111	0.896942	0.276474	0.997712					11.49	4.99063	2.47023	5.12297	3.55629
0.206088	0.740319	0.205453	0.741419	0.224794	0.809361	0.251427	0.897059	0.276791	0.997714					568.463	567.004	53.2731	5.26259	4.30719
0.206088	0.739477	0.20577	0.741714	0.224794	0.808438	0.251744	0.897175	0.277108	0.997717					8.55205	7.68481	8.79639	10.6623	12.0009
0.206405	0.739773	0.206088	0.742009	0.224794	0.807517	0.252061	0.897291	0.277425	0.997719					1.51343	0.678523	0.989197	0.646985	2.31176
0.206722	0.740068	0.206405	0.742303	0.225111	0.807736	0.252378	0.897407	0.277743	0.997722					9.80311	4.50419	2.83622	3.73092	1.93089
0.207039	0.740363	0.206405	0.741458	0.225111	0.806818	0.252695	0.897523	0.27806	0.997725					8.78889	9.53137	10.6247	1.64955	0.899925
0.207356	0.740657	0.206405	0.740614	0.225428	0.807037	0.253012	0.897638	0.278377	0.997727					222.031	240.782	813.611	96.1286	6.92974
0.207673	0.74095	0.206405	0.739773	0.225428	0.806122	0.253329	0.897753	0.278694	0.99773					670.802	17.2596	15.3164	9.40834	3.67442
0.207673	0.740113	0.206722	0.740068	0.225428	0.80521	0.253646	0.897868	0.279011	0.997732					944.23	338.768	942.199	944.232	77.0959
0.207673	0.739278	0.206722	0.739229	0.225745	0.80543	0.253646	0.896861	0.279328	0.997735					315.148	323.782	312.142	97.1642	4.58066
0.20799	0.739572	0.207039	0.739524	0.226062	0.80565	0.253963	0.896976	0.279645	0.997738					1.1596	1.57304	2.84805	3.29331	1.53497
0.20799	0.738739	0.207039	0.738688	0.226062	0.80474	0.253963	0.895973	0.279962	0.99774					9.84954	12.7845	5.35507	4.40946	2.07147
0.208307	0.739033	0.207356	0.738983	0.226379	0.804961	0.25428	0.896089	0.280279	0.997743					325.354	2.79089	406.216	1.92416	1.60549
0.208307	0.738202	0.207356	0.738149	0.226379	0.804054	0.254597	0.896205	0.280596	0.997745					649.278	687.811	689.738	4.97057	3.49426
0.208624	0.738496	0.207673	0.738444	0.226696	0.804274	0.254914	0.896321	0.280913	0.997748					1021.25	817.145	1018.42	98.5636	3.87152
0.208941	0.738789	0.207673	0.737613	0.226696	0.803371	0.255231	0.896437	0.28123	0.99775					547.53	529.975	541.854	254.485	5.68041
0.209258	0.739082	0.20799	0.737908	0.227013	0.803591	0.255231	0.895439	0.281547	0.997753					655.581	20.3233	351.382	34.6704	1.70321
0.209575	0.739374	0.20799	0.737079	0.227013	0.802691	0.255231	0.894444	0.281864	0.997755					395.244	395.074	428.144	199.586	5.15305
0.209575	0.738547	0.20799	0.736251	0.227013	0.801792	0.255231	0.893452	0.282181	0.997758					391.094	399.66	390.302	15.2236	7.31269
0.209575	0.737723	0.208307	0.736547	0.22733	0.802013	0.255549	0.89357	0.282498	0.99776					24.9429	21.1721	21.0053	13.3758	11.6056
0.209575	0.736901	0.208307	0.735722	0.22733	0.801117	0.255866	0.893688	0.282815	0.997763					365.495	539.13	331.731	14.2637	2.11657
0.209575	0.73608	0.208307	0.734899	0.22733	0.800223	0.256183	0.893805	0.283133	0.997765					666.052	354.838	346.995	198.598	39.6018
0.209575	0.735261	0.208307	0.734078	0.227647	0.800446	0.2565	0.893923	0.28345	0.997768					477.447	823.075	300.851	3.63979	2.28452
0.209575	0.734444	0.208307	0.733259	0.227964	0.800668	0.256817	0.89404	0.283767	0.99777					214.959	223.069	214.334	4.96404	1.1464
0.209892	0.734739	0.208624	0.733556	0.227964	0.799778	0.257134	0.894157	0.284084	0.997773					2.9635	1.66297	0.791658	3.78646	1.82038
0.210209	0.735033	0.208624	0.732739	0.228282	0.8	0.257451	0.894273	0.284401	0.997775					18.4506	17.6968	15.959	8.72752	4.05327
0.210209	0.734219	0.208941	0.733037	0.228599	0.800222	0.257768	0.894389	0.284718	0.997778					187.712	179.222	655.337	29.4134	177.28
0.210526	0.734513	0.208941	0.732222	0.228916	0.800443	0.258085	0.894505	0.285035	0.99778					4.87038	6.8268	5.10671	4.148	4.30118
0.210526	0.733702	0.209258	0.732519	0.228916	0.799557	0.258402	0.894621	0.285352	0.997783					185.398	6.08222	174.542	5.09402	2.8556
0.210526	0.732892	0.209575	0.732816	0.229233	0.799779	0.258719	0.894737	0.285669	0.997785					937.717	186.489	938.492	206.92	105.143
0.210843	0.733186	0.209892	0.733112	0.229233	0.798895	0.259036	0.894852	0.285986	0.997788					16.583	17.0863	16.1987	9.61128	3.05669
0.210843	0.732379	0.209892	0.732301	0.22955	0.799117	0.259353	0.894967	0.286303	0.99779					341.014	284.099	164.26	464.397	1.28069
0.21116	0.732673	0.209892	0.731492	0.229867	0.799338	0.25967	0.895082	0.28662	0.997792					294.797	300.003	292.96	141.083	44.1875
0.21116	0.731868	0.210209	0.731788	0.230184	0.799559	0.259987	0.895197	0.286937	0.997795					5.34776	5.67935	4.61053	4.31725	3.30177
0.21116	0.731065	0.210526	0.732084	0.230501	0.79978	0.260304	0.895311	0.287254	0.997797					320.664	129.902	137.5	66.7825	3.55858
0.211477	0.73136	0.210526	0.731278	0.230818	0.8	0.260621	0.895425	0.287571	0.9978					4.4232	1.26552	2.32496	1.57612	1.3017
0.211477	0.730559	0.210526	0.730473	0.230818	0.799122	0.260938	0.895539	0.287888	0.997802					881.006	24.1411	880.959	13.775	4.57529
0.211795	0.730853	0.210843	0.730769	0.230818	0.798246	0.261256	0.895652	0.287888	0.996707					5.62345	2.75047	7.52692	2.03333	2.42605
0.212112	0.731148	0.210843	0.729967	0.231135	0.798467	0.261256	0.89468	0.288205	0.996711					569.67	572.168	469.101	3.02147	2.79554
0.212112	0.730349	0.21116	0.730263	0.231452	0.798687	0.261573	0.894794	0.288523	0.996714					695.685	9.73042	4.43158	10.8282	4.59385
0.212112	0.729553	0.21116	0.729463	0.231769	0.798907	0.26189	0.894908	0.28884	0.996718					128.451	130.105	137.964	65.7132	3.42827
0.212429	0.729847	0.211477	0.729759	0.232086	0.799127	0.262207	0.895022	0.289157	0.996721					311.256	1.59853	5.32177	4.10491	2.71018
0.212429	0.729053	0.211795	0.730055	0.232403	0.799346	0.262524	0.895135	0.289474	0.996725					11.3167	5.15034	2.2716	4.08136	3.72889
0.212746	0.729348	0.212112	0.730349	0.232403	0.798475	0.262841	0.895248	0.289791	0.996728					368.866	265.649	364.273	122.188	122.344
0.212746	0.728556	0.212429	0.730643	0.23272	0.798694	0.263158	0.895361	0.290108	0.996732					9.02664	2.75381	8.88305	328.921	2.92005
0.212746	0.727766	0.212746	0.730937	0.23272	0.797826	0.263158	0.894397	0.290425	0.996736					13.4495	323.943	319.87	17.0859	2.32015
0.212746	0.726977	0.213063	0.73123	0.23272	0.79696	0.263475	0.89451	0.290742	0.996739					104.358	780.094	784.511	5.8182	3.16214
0.213063	0.727273	0.21338	0.731522	0.23272	0.796095	0.263792	0.894624	0.291059	0.996743					419.946	477.304	29.6152	16.0846	10.271
0.213063	0.726486	0.21338	0.730727	0.233037	0.796316	0.264109	0.894737	0.291376	0.996746					588.031	526.586	606.276	541.964	4.24734
0.21338	0.726782	0.21338	0.729935	0.233354	0.796537	0.264426	0.89485	0.291693	0.99675					264.169	428.476	386.275	12.963	6.62231
0.21338	0.725998	0.21338	0.729144	0.233672	0.796757	0.264426	0.893891	0.29201	0.996753					366.031	60.2314	823.831	327.07	7.58166
0.213697	0.726293	0.213697	0.729437	0.233989	0.796976	0.264743	0.894004	0.292327	0.996757					728.065	346.074	286.356	206.11	5.99073
0.213697	0.725511	0.213697	0.728649	0.233989	0.796117	0.26506	0.894118	0.292644	0.99676					733.07	11.5062	5.92725	10.3238	4.73351
0.213697	0.724731	0.214014	0.728942	0.234306	0.796336	0.265377	0.894231	0.292961	0.996764					520	322.997	5.79751	9.50522	1.30606
0.214014	0.725027	0.214331	0.729234	0.234623	0.796555	0.265377	0.893276	0.293278	0.996767					7.52167	1119.7	1114.6	321.112	4.93955
0.214331	0.725322	0.214648	0.729526	0.23494	0.796774	0.265694	0.89339	0.293595	0.996771					72.5294	774.159	778.511	355.185	2.82299
0.214648	0.725616	0.214965	0.729817	0.23494	0.795918	0.266011	0.893504	0.293912	0.996774					21.4161	17.942	18.4638	9.17038	3.13834
0.214648	0.724839	0.215282	0.730108	0.23494	0.795064	0.266328	0.893617	0.29423	0.996778					545.517	522.331	538.905	159.109	2.09673
0.214648	0.724064	0.215282	0.729323	0.235257	0.795284	0.266646	0.89373	0.294547	0.996781					782.07	8.16938	7.60705	8.7182	4.1527
0.214965	0.724359	0.215599	0.729614	0.235574	0.795503	0.266963	0.893843	0.294864	0.996785					1093.26	1113.42	1108.14	356.82	1.9549
0.214965	0.723586	0.215599	0.728832	0.235891	0.795722	0.266963	0.892895	0.295181	0.996788					526.234	526.534	527.713	49.5433	4.47465
0.215282	0.723881	0.215916	0.729122	0.235891	0.794872	0.26728	0.893008	0.295181	0.995722					16.6956	710.851	17.5522	6.50646	4.18531
0.215282	0.72311	0.215916	0.728342	0.236208	0.795091	0.267597	0.893122	0.295498	0.995726					737.906	461.041	162.847	4.86378	1.40057
0.215282	0.72234	0.215916	0.727564	0.236208	0.794243	0.267597	0.892178	0.295815	0.995731					524.722	268.988	5.64424	9.90046	1.50984
0.215282	0.721573	0.216233	0.727855	0.236208	0.793397	0.267914	0.892291	0.296132	0.995736					12.1532	324.185	341.421	16.7365	2.44197
0.215282	0.720807	0.21655	0.728145	0.236525	0.793617	0.268231	0.892405	0.296449	0.99574					4.90389	5.8843	2.04891	3.3913	1.44903
0.215282	0.720042	0.216867	0.728435	0.236525	0.792774	0.268548	0.892518	0.296766	0.995745					612.945	284.125	343.755	319.432	4.82711
0.215599	0.720339	0.216867	0.72766	0.236842	0.792994	0.268865	0.892632	0.297083	0.995749					446.918	514.647	70.1698	7.24405	4.86692
0.215916	0.720635	0.216867	0.726886	0.237159	0.793213	0.269182	0.892744	0.2974	0.995754					1110.68	1113.88	179.684	9.97974	178.569
0.215916	0.719873	0.216867	0.726115	0.237159	0.792373	0.269499	0.892857	0.297717	0.995758					3.31532	1.9614	3.86715	1.52836	1.49294
0.216233	0.720169	0.216867	0.725345	0.237476	0.792593	0.269816	0.89297	0.298034	0.995763					407.028	410.636	402.276	199.202	5.53998
0.21655	0.720464	0.217185	0.725636	0.237793	0.792812	0.270133	0.893082	0.298351	0.995767					166.948	7.49913	3.75355	10.5493	7.90866
0.216867	0.720759	0.217502	0.725926	0.237793	0.791975	0.27045	0.893194	0.298668	0.995772					735.072	126.948	731.352	8.79966	2.14368
0.216867	0.72	0.217502	0.725159	0.237793	0.791139	0.27045	0.892259	0.298985	0.995776					696.286	10.994	8.7017	10.6218	2.39314
0.216867	0.719243	0.217502	0.724393	0.23811	0.791359	0.270767	0.892372	0.299302	0.995781					8.78353	7.99329	7.29784	6.94798	1.79463
0.216867	0.718487	0.217819	0.724684	0.238427	0.791579	0.270767	0.891441	0.29962	0.995785					16.0585	617.533	196.232	10.1905	6.24753
0.216867	0.717733	0.218136	0.724974	0.238427	0.790747	0.271084	0.891554	0.299937	0.995789					353.81	274.476	356.995	26.234	25.4019
0.216867	0.716981	0.218136	0.724211	0.238427	0.789916	0.271401	0.891667	0.300254	0.995794					271.119	1.34167	197.504	73.564	1.10911
0.216867	0.71623	0.218136	0.723449	0.238427	0.789087	0.271401	0.890739	0.300571	0.995798					618.128	621.923	402.35	95.4422	19.894
0.216867	0.715481	0.218136	0.722689	0.238427	0.78826	0.271718	0.890852	0.300888	0.995803					178.461	6.70878	11.7937	10.735	12.5272
0.216867	0.714734	0.218453	0.72298	0.238427	0.787435	0.272036	0.890966	0.301205	0.995807					4.06861	5.93905	16.7991	5.19393	2.34316
0.217185	0.715031	0.218453	0.722222	0.238744	0.787657	0.272353	0.891079	0.301522	0.995812					629.993	225.267	199.161	618.145	2.09096
0.217502	0.715328	0.218453	0.721466	0.238744	0.786834	0.27267	0.891192	0.301839	0.995816					513.769	536.876	543.407	5.62481	3.53622
0.217819	0.715625	0.21877	0.721757	0.239062	0.787056	0.272987	0.891304	0.302156	0.99582					486.115	480.257	482.854	2.24934	4.71922
0.217819	0.71488	0.219087	0.722048	0.239062	0.786236	0.273304	0.891417	0.302473	0.995825					419.336	420.232	9.861	5.30414	4.4736
0.218136	0.715177	0.219404	0.722338	0.239062	0.785417	0.273621	0.891529	0.30279	0.995829					10.7713	205.577	4.13118	4.90624	5.63856
0.218136	0.714434	0.219721	0.722628	0.239062	0.784599	0.273938	0.891641	0.303107	0.995833					11.0652	1.71059	6.87643	4.04401	13.1488
0.218453	0.71473	0.219721	0.721875	0.239379	0.784823	0.274255	0.891753	0.303424	0.995838					20.1515	17.4741	17.6554	7.74138	3.46735
0.218453	0.71399	0.220038	0.722164	0.239696	0.785047	0.274572	0.891864	0.303741	0.995842					13.1174	9.7568	11.4577	9.09961	6.45539
0.218453	0.713251	0.220355	0.722453	0.240013	0.78527	0.274572	0.890947	0.304058	0.995846					449.435	443.229	447.522	3.48749	2.53831
0.21877	0.713547	0.220355	0.721703	0.24033	0.785492	0.274889	0.891059	0.304375	0.995851					18.9375	21.4157	19.2856	11.6395	17.7278
0.21877	0.71281	0.220672	0.721992	0.24033	0.784679	0.275206	0.89117	0.304692	0.995855					485.442	302.009	7.40476	102.136	2.48147
0.219087	0.713106	0.220989	0.72228	0.240647	0.784902	0.275206	0.890256	0.30501	0.995859					7.15472	6.19976	9.47182	2.19349	2.16922
0.219087	0.712371	0.221306	0.722567	0.240964	0.785124	0.275523	0.890369	0.305327	0.995863					1.0278	9.24667	4.51197	5.56278	1.70914
0.219087	0.711637	0.221623	0.722854	0.241281	0.785346	0.27584	0.890481	0.305644	0.995868					369.73	638.115	288.39	407.268	139.527
0.219404	0.711934	0.22194	0.72314	0.241598	0.785567	0.276157	0.890593	0.305961	0.995872					550.624	557.379	566.789	21.8811	3.53171
0.219721	0.71223	0.22194	0.722394	0.241915	0.785788	0.276474	0.890705	0.306278	0.995876					504.603	497.77	502.123	8.96034	8.38498
0.219721	0.711499	0.22194	0.721649	0.242232	0.786008	0.276791	0.890816	0.306595	0.995881					4.02471	9.42001	4.91147	188.927	0.847326
0.219721	0.710769	0.222257	0.721936	0.242549	0.786228	0.276791	0.889908	0.306912	0.995885					349.763	350.224	376.597	378.119	244.693
0.219721	0.710041	0.222575	0.722222	0.242866	0.786448	0.277108	0.89002	0.307229	0.995889					634.019	627.37	6.03286	91.3886	7.31636
0.220038	0.710338	0.222575	0.72148	0.243183	0.786667	0.277425	0.890132	0.307546	0.995893					661.897	467.859	264.197	5.40841	4.07631
0.220355	0.710634	0.222575	0.720739	0.243183	0.785861	0.277743	0.890244	0.307863	0.995897					744.416	748.27	743.591	732.695	2.69226
0.220672	0.71093	0.222892	0.721026	0.2435	0.78608	0.27806	0.890355	0.30818	0.995902					6.83816	3.75879	5.61723	711.475	2.85063
0.220989	0.711224	0.222892	0.720287	0.243817	0.786299	0.278377	0.890467	0.308497	0.995906					192.625	547.075	13.9462	4.85925	3.10957
0.221306	0.711519	0.222892	0.71955	0.244134	0.786517	0.278694	0.890578	0.308814	0.99591					414.72	11.2877	9.46622	7.37846	5.36786
0.221623	0.711813	0.223209	0.719836	0.244451	0.786735	0.279011	0.890688	0.309131	0.995914					35.4248	33.7597	34.7253	6.05938	1.63266
0.22194	0.712106	0.223526	0.720123	0.244769	0.786952	0.279328	0.890799	0.309448	0.995918					8.99665	9.48433	8.08392	11.8936	7.14004
0.22194	0.711382	0.223526	0.719388	0.245086	0.787169	0.279645	0.890909	0.309765	0.995923					707.147	640.838	708.126	47.4028	11.1364
0.22194	0.71066	0.223526	0.718654	0.245403	0.787386	0.279962	0.891019	0.310082	0.995927					475.334	537.218	202.172	757.482	31.5311
0.222257	0.710953	0.223843	0.718941	0.24572	0.787602	0.279962	0.890121	0.310399	0.995931					40.5012	548.259	30.1281	39.3294	43.4868
0.222257	0.710233	0.22416	0.719227	0.24572	0.786802	0.280279	0.890232	0.310717	0.995935					572.508	632.311	339.468	3.50211	2.44779
0.222575	0.710526	0.224477	0.719512	0.24572	0.786004	0.280596	0.890342	0.311034	0.995939					434.231	29.6835	118.089	266.359	30.6937
0.222892	0.710819	0.224794	0.719797	0.24572	0.785208	0.280596	0.889447	0.311351	0.995943					695.894	690.773	241.891	44.9646	16.7908
0.223209	0.711111	0.224794	0.719067	0.246037	0.785425	0.280913	0.889558	0.311668	0.995947					20.8547	20.4747	17.1821	9.78976	3.31345
0.223526	0.711403	0.225111	0.719352	0.246037	0.784631	0.28123	0.889669	0.311985	0.995951					1.11622	3.48312	3.72452	0.977372	1.43564
0.223526	0.710685	0.225111	0.718623	0.246354	0.784848	0.281547	0.88978	0.312302	0.995956					478.465	362.722	545.18	542.155	141.027
0.223526	0.70997	0.225111	0.717897	0.246354	0.784057	0.281864	0.88989	0.312619	0.99596					326.08	332.567	308.727	5.91361	3.64079
0.223526	0.709256	0.225111	0.717172	0.246671	0.784274	0.282181	0.89	0.312936	0.995964					245.014	21.5037	21.1792	12.5551	2.61682
0.223526	0.708543	0.225428	0.717457	0.246988	0.784491	0.282498	0.89011	0.313253	0.995968					12.2579	9.05975	3.77316	9.26669	1.63474
0.223526	0.707831	0.225745	0.717742	0.247305	0.784708	0.282815	0.89022	0.31357	0.995972					131.82	438.749	221.575	210.113	148.136
0.223526	0.707121	0.226062	0.718026	0.247622	0.784925	0.283133	0.890329	0.313887	0.995976					1.40075	2.78004	3.22874	1.26014	1.65287
0.223526	0.706413	0.226062	0.717304	0.247939	0.785141	0.28345	0.890438	0.314204	0.99598					339.032	208.869	209.191	22.129	70.6948
0.223843	0.706707	0.226062	0.716583	0.248256	0.785356	0.283767	0.890547	0.314521	0.995984					570.13	520.697	514.564	273.042	1.87167
0.22416	0.707	0.226379	0.716867	0.248256	0.784569	0.284084	0.890656	0.314838	0.995988					745.946	822.875	827.7	125.133	297.654
0.22416	0.706294	0.226379	0.716148	0.248573	0.784785	0.284401	0.890765	0.315155	0.995992					10.3695	4.75318	94.1222	4.6759	6.78979
0.22416	0.705589	0.226696	0.716433	0.248573	0.784	0.284401	0.889881	0.315472	0.995996					8.92222	6.11613	17.9683	4.9298	6.22972
0.22416	0.704885	0.227013	0.716717	0.24889	0.784216	0.284718	0.88999	0.315789	0.996					993.586	71.9645	71.5464	992.775	6.34784
0.224477	0.705179	0.227013	0.716	0.249207	0.784431	0.285035	0.890099	0.316107	0.996004					6.85216	703.658	702.067	3.93094	1.54291
0.224477	0.704478	0.227013	0.715285	0.249207	0.783649	0.285352	0.890208	0.316424	0.996008					86.8213	149.165	628.367	630.695	14.2304
0.224794	0.704771	0.22733	0.715569	0.249207	0.782869	0.285669	0.890316	0.316741	0.996012					707.57	643.958	708.338	51.3622	119.273
0.225111	0.705065	0.22733	0.714855	0.249524	0.783085	0.285986	0.890424	0.317058	0.996016					554.453	459.695	512.603	518.572	2.22932
0.225428	0.705357	0.22733	0.714143	0.249841	0.7833	0.286303	0.890533	0.317375	0.99602					712.496	632.185	708.229	52.5283	117.779
0.225745	0.705649	0.227647	0.714428	0.250159	0.783515	0.286303	0.889655	0.317692	0.996024					193.136	167.53	249.538	248.453	1.3925
0.225745	0.70495	0.227964	0.714712	0.250159	0.782738	0.28662	0.889764	0.318009	0.996028					12.0213	10.9482	12.7083	5.60186	0.606716
0.226062	0.705242	0.227964	0.714002	0.250476	0.782953	0.28662	0.888889	0.318326	0.996032					6.8079	8.79581	8.78435	5.85554	3.07925
0.226379	0.705534	0.228282	0.714286	0.250793	0.783168	0.286937	0.888998	0.318643	0.996036					8.28736	679.683	9.31334	1.14858	0.779016
0.226379	0.704837	0.228599	0.714569	0.250793	0.782394	0.287254	0.889107	0.31896	0.99604					268.53	184.237	181.83	3.4068	0.783984
0.226696	0.705128	0.228916	0.714851	0.25111	0.782609	0.287571	0.889216	0.319277	0.996044					5.48572	3.83033	2.97563	3.75193	0.80437
0.226696	0.704433	0.229233	0.715134	0.25111	0.781836	0.287888	0.889324	0.319594	0.996047					443.842	447.236	631.5	67.7993	67.0063
0.227013	0.704724	0.22955	0.715415	0.25111	0.781065	0.288205	0.889432	0.319911	0.996051					424.179	311.378	47.0455	256.786	7.76017
0.227013	0.704031	0.22955	0.714709	0.25111	0.780296	0.288523	0.889541	0.320228	0.996055					154.519	156.345	209.774	562.264	98.1334
0.22733	0.704322	0.229867	0.71499	0.251427	0.780512	0.28884	0.889648	0.320545	0.996059					4.73684	1.92216	4.3632	2.53044	3.30665
0.227647	0.704612	0.230184	0.715271	0.251427	0.779744	0.289157	0.889756	0.320862	0.996063					66.9882	327.489	324.217	7.80007	2.31066
0.227964	0.704902	0.230501	0.715551	0.251427	0.778978	0.289474	0.889864	0.320862	0.995084					3.4491	462.257	513.578	519.686	0.542255
0.227964	0.704212	0.230818	0.715831	0.251427	0.778214	0.289474	0.888997	0.321179	0.995088					178.414	267.398	132.89	10.3296	5.74061
0.227964	0.703523	0.231135	0.71611	0.251744	0.778431	0.289474	0.888132	0.321497	0.995093					699.897	273.384	265.941	342.453	336.592
0.228282	0.703812	0.231135	0.715407	0.251744	0.777669	0.289791	0.888241	0.321814	0.995098					184.833	12.2557	22.664	13.098	2.55137
0.228599	0.704102	0.231135	0.714706	0.251744	0.776908	0.290108	0.88835	0.322131	0.995103					585.754	275.759	1.77744	1.0681	2.45084
0.228599	0.703415	0.231452	0.714985	0.252061	0.777126	0.290425	0.888458	0.322448	0.995108					634.629	566.579	36.6182	514.485	2.67507
0.228916	0.703704	0.231452	0.714286	0.252061	0.776367	0.290742	0.888566	0.322765	0.995112					280.936	736.788	271.836	2.70872	4.38623
0.228916	0.703019	0.231769	0.714565	0.252061	0.77561	0.291059	0.888674	0.323082	0.995117					687.528	283.289	276.653	686.308	35.9442
0.229233	0.703307	0.232086	0.714844	0.252378	0.775828	0.291376	0.888781	0.323399	0.995122					22.8416	24.5686	23.7485	24.7422	25.3089
0.229233	0.702624	0.232403	0.715122	0.252695	0.776047	0.291693	0.888889	0.323399	0.994152					508.806	495.885	501.243	2.20602	1.84703
0.22955	0.702913	0.23272	0.7154	0.253012	0.776265	0.29201	0.888996	0.323716	0.994158					753.073	534.227	599.696	74.123	77.7968
0.22955	0.702231	0.233037	0.715677	0.253329	0.776482	0.29201	0.888139	0.324033	0.994163					679.985	124.94	513.915	2.74548	1.98161
0.22955	0.70155	0.233037	0.714981	0.253646	0.776699	0.292327	0.888247	0.32435	0.994169					736.529	519.052	224.426	735.52	14.5777
0.229867	0.701839	0.233354	0.715258	0.253646	0.775946	0.292327	0.887392	0.324667	0.994175					497.559	6.80901	11.8824	3.29533	5.76422
0.229867	0.701161	0.233354	0.714563	0.253963	0.776163	0.292644	0.8875	0.324984	0.99418					4.43358	5.13743	0.407416	3.91619	2.05393
0.229867	0.700483	0.233354	0.71387	0.25428	0.776379	0.292644	0.886647	0.325301	0.994186					530.135	580.22	450.41	8.64458	7.50674
0.230184	0.700772	0.233354	0.713178	0.254597	0.776596	0.292644	0.885797	0.325618	0.994192					339.627	342.349	426.501	4.09856	1.04154
0.230501	0.701061	0.233354	0.712488	0.254914	0.776812	0.292961	0.885906	0.325935	0.994197					7.29383	121.927	21.3601	8.91806	4.35226
0.230501	0.700385	0.233672	0.712766	0.255231	0.777027	0.292961	0.885057	0.326252	0.994203					7.39437	10.4783	686.586	2.62588	0.420497
0.230501	0.699711	0.233989	0.713043	0.255549	0.777242	0.292961	0.884211	0.326569	0.994208					5.6623	5.52459	8.58609	2.67306	2.31468
0.230818	0.7	0.233989	0.712355	0.255866	0.777457	0.293278	0.884321	0.326886	0.994214					388.891	395.841	288.679	395.005	221.592
0.230818	0.699328	0.233989	0.711668	0.255866	0.776708	0.293595	0.884432	0.327204	0.99422					512.86	512.979	512.528	3.70622	1.32768
0.231135	0.699616	0.234306	0.711946	0.256183	0.776923	0.293595	0.883588	0.327521	0.994225					7.26732	8.09077	7.51539	6.65868	2.41629
0.231135	0.698945	0.234306	0.711261	0.256183	0.776177	0.293912	0.883699	0.327838	0.994231					4.70983	496.741	431.301	1.39499	0.93973
0.231452	0.699234	0.234623	0.711538	0.2565	0.776392	0.29423	0.88381	0.328155	0.994236					388.625	388.177	292.907	396.308	183.396
0.231769	0.699522	0.234623	0.710855	0.2565	0.775647	0.294547	0.88392	0.328472	0.994242					297.556	283.47	202.104	680.66	2.73872
0.231769	0.698853	0.234623	0.710173	0.256817	0.775862	0.294547	0.88308	0.328789	0.994247					8.475	3.11451	7.87984	7.42917	4.0791
0.231769	0.698185	0.234623	0.709492	0.256817	0.77512	0.294864	0.883191	0.329106	0.994253					393.341	307.816	603.984	180.526	24.7298
0.231769	0.697519	0.234623	0.708812	0.256817	0.774379	0.295181	0.883302	0.329423	0.994258					469.104	135.497	133.254	472.434	57.2048
0.231769	0.696854	0.234623	0.708134	0.257134	0.774594	0.295498	0.883412	0.32974	0.994264					12.0304	4.44773	257.826	4.38842	9.17037
0.231769	0.69619	0.234623	0.707457	0.257451	0.774809	0.295498	0.882576	0.330057	0.994269					627.875	13.0516	13.9013	9.79654	12.8453
0.231769	0.695528	0.23494	0.707736	0.257768	0.775024	0.295498	0.881741	0.330374	0.994275					394.738	625.146	655.777	78.5219	2.24969
0.231769	0.694867	0.23494	0.707061	0.258085	0.775238	0.295815	0.881853	0.330691	0.99428					204.21	7.11536	18.9834	3.3881	4.78004
0.232086	0.695157	0.23494	0.706387	0.258402	0.775452	0.295815	0.88102	0.331008	0.994286					290.96	290.003	291.991	3.88219	5.09456
0.232086	0.694497	0.235257	0.706667	0.258719	0.775665	0.296132	0.881132	0.331325	0.994291					658.319	406.089	667.895	89.2465	84.9442
0.232403	0.694787	0.235257	0.705994	0.259036	0.775878	0.296132	0.880302	0.331642	0.994297					111.864	653.186	290.485	52.6905	1.78149
0.232403	0.694129	0.235574	0.706274	0.259353	0.776091	0.296449	0.880414	0.331959	0.994302					8.12453	10.1073	8.84899	2.51055	7.64473
0.23272	0.694418	0.235891	0.706553	0.25967	0.776303	0.296766	0.880527	0.332276	0.994307					4.62191	7.3551	5.73547	2.43098	1.70728
0.233037	0.694707	0.235891	0.705882	0.25967	0.775568	0.297083	0.880639	0.332594	0.994313					414.661	130.583	136.577	53.7006	3.28265
0.233037	0.694051	0.236208	0.706161	0.259987	0.775781	0.2974	0.880751	0.332911	0.994318					600.866	537.201	42.9038	43.7109	14.3902
0.233037	0.693396	0.236525	0.706439	0.259987	0.775047	0.2974	0.879925	0.333228	0.994324					44.5043	36.0985	40.4807	33.3627	6.65481
0.233354	0.693685	0.236842	0.706717	0.260304	0.77526	0.297717	0.880037	0.333545	0.994329					781.518	267.096	267.413	778.461	2.61919
0.233354	0.693032	0.237159	0.706994	0.260304	0.774528	0.298034	0.88015	0.333862	0.994334					6.03975	6.74191	4.24092	1.98022	1.92371
0.233354	0.69238	0.237159	0.706327	0.260621	0.774741	0.298351	0.880262	0.334179	0.99434					202.275	305.774	8.61015	5.06409	2.44945
0.233354	0.691729	0.237476	0.706604	0.260621	0.774011	0.298351	0.879439	0.334496	0.994345					5.23237	5.03685	3.51075	3.4941	1.478
0.233354	0.69108	0.237793	0.70688	0.260938	0.774224	0.298668	0.879552	0.334813	0.99435					7.52219	6.51924	19.9892	0.770734	2.02832
0.233354	0.690432	0.237793	0.706215	0.261256	0.774436	0.298668	0.878731	0.33513	0.994356					309.385	799.554	304.502	1.473	4.81853
0.233672	0.690722	0.237793	0.70555	0.261573	0.774648	0.298668	0.877912	0.335447	0.994361					254.467	638.941	15.0476	3.61991	2.43008
0.233672	0.690075	0.237793	0.704887	0.26189	0.774859	0.298985	0.878026	0.335447	0.993427					414.396	139.202	141.209	55.1404	5.69645
0.233672	0.689429	0.237793	0.704225	0.262207	0.77507	0.298985	0.877209	0.335764	0.993433					223.807	9.69334	226.936	650.009	2.32903
0.233989	0.68972	0.23811	0.704503	0.262207	0.774345	0.299302	0.877323	0.336081	0.99344					5.01723	5.60812	10.3517	3.19142	1.56561
0.233989	0.689076	0.23811	0.703843	0.262524	0.774556	0.29962	0.877437	0.336398	0.993446					76.3832	77.4103	2.18991	6.75861	1.08128
0.233989	0.688433	0.238427	0.70412	0.262841	0.774766	0.299937	0.877551	0.336715	0.993452					411.05	415.221	619.745	87.8139	87.4838
0.233989	0.687791	0.238427	0.703461	0.263158	0.774977	0.300254	0.877665	0.337032	0.993458					358.983	665.922	25.1652	664.113	7.91336
0.233989	0.687151	0.238427	0.702804	0.263475	0.775187	0.300571	0.877778	0.337349	0.993464					731.128	744.954	747.284	7.95578	1.48023
0.233989	0.686512	0.238744	0.703081	0.263475	0.774464	0.300888	0.877891	0.337666	0.99347					4.78124	810.977	335.874	4.74821	2.56838
0.234306	0.686803	0.238744	0.702425	0.263792	0.774674	0.301205	0.878004	0.337984	0.993476					11.6006	10.7375	11.2976	12.7236	5.80026
0.234623	0.687094	0.238744	0.701771	0.264109	0.774884	0.301522	0.878116	0.338301	0.993482					723.185	72.4444	79.8047	77.7179	2.75252
0.234623	0.686456	0.238744	0.701117	0.264109	0.774164	0.301839	0.878229	0.338618	0.993488					1.36577	14.2478	502.215	5.8601	1.27287
0.234623	0.68582	0.239062	0.701395	0.264426	0.774373	0.301839	0.877419	0.338935	0.993494					6.76771	5.94324	4.95061	3.75947	1.78939
0.234623	0.685185	0.239062	0.700743	0.264743	0.774583	0.302156	0.877532	0.339252	0.9935					2.39184	1.21632	1.67452	2.46586	3.61965
0.234623	0.684551	0.239379	0.701021	0.26506	0.774791	0.302473	0.877645	0.339569	0.993506					9.69291	675.06	699.503	11.9332	7.86041
0.234623	0.683919	0.239696	0.701299	0.265377	0.775	0.30279	0.877757	0.339886	0.993513					400.706	426.099	629.136	77.0364	75.6696
0.23494	0.684211	0.240013	0.701576	0.265694	0.775208	0.303107	0.87787	0.340203	0.993519					790.84	527.632	8.22279	16.1423	60.8329
0.235257	0.684502	0.240013	0.700926	0.266011	0.775416	0.303424	0.877982	0.34052	0.993525					429.819	22.983	19.1456	23.3184	1.88137
0.235257	0.683871	0.24033	0.701203	0.266011	0.7747	0.303741	0.878093	0.340837	0.99353					329.39	326.234	327.832	9.65124	2.47039
0.235257	0.683241	0.24033	0.700555	0.266011	0.773985	0.303741	0.877289	0.341154	0.993536					660.961	285.085	367.359	424.307	4.40155
0.235574	0.683533	0.24033	0.699908	0.266328	0.774194	0.304058	0.877402	0.341471	0.993542					75.1011	73.0293	73.2248	72.371	16.4299
0.235574	0.682904	0.24033	0.699262	0.266646	0.774401	0.304058	0.8766	0.341788	0.993548					766.573	482.485	3.18617	7.90396	10.8312
0.235574	0.682277	0.24033	0.698618	0.266646	0.773689	0.304058	0.875799	0.342105	0.993554					0.322918	5.46414	3.70599	2.13957	5.85123
0.235574	0.681651	0.240647	0.698895	0.266963	0.773897	0.304058	0.875	0.342422	0.99356					109.329	86.7401	81.0545	7.13295	7.22431
0.235574	0.681027	0.240647	0.698252	0.26728	0.774105	0.304375	0.875114	0.342739	0.993566					636.016	510.151	500.657	640.485	3.62917
0.235574	0.680403	0.240647	0.69761	0.26728	0.773394	0.304692	0.875228	0.343056	0.993572					707.198	559.589	707.522	3.11547	5.44743
0.235891	0.680695	0.240647	0.69697	0.267597	0.773602	0.30501	0.875341	0.343373	0.993578					448.356	55.2201	57.2584	27.6635	5.1849
0.235891	0.680073	0.240964	0.697248	0.267597	0.772894	0.305327	0.875455	0.343691	0.993584					329.3	326.093	327.497	10.861	7.62674
0.236208	0.680365	0.240964	0.696609	0.267597	0.772187	0.305644	0.875568	0.344008	0.99359					681.655	670.502	671.388	60.849	9.3058
0.236208	0.679745	0.240964	0.695971	0.267597	0.771481	0.305961	0.875681	0.344325	0.993596					722.447	725.713	731.203	725.506	0.521272
0.236208	0.679125	0.240964	0.695334	0.267914	0.771689	0.306278	0.875793	0.344642	0.993601					261.438	716.273	708.688	116.666	3.12596
0.236208	0.678506	0.240964	0.694698	0.268231	0.771898	0.306595	0.875906	0.344959	0.993607					6.75319	5.7609	25.4141	1.67941	3.49884
0.236208	0.677889	0.241281	0.694977	0.268548	0.772106	0.306912	0.876018	0.345276	0.993613					9.0239	10.9538	14.4357	13.9017	12.9505
0.236208	0.677273	0.241598	0.695255	0.268865	0.772313	0.307229	0.87613	0.345593	0.993619					4.00243	10.7368	1.66619	4.11879	2.31721
0.236525	0.677566	0.241598	0.694622	0.269182	0.77252	0.307546	0.876242	0.34591	0.993625					136.448	8.73269	7.1205	5.53774	2.3087
0.236842	0.677858	0.241598	0.693989	0.269182	0.771818	0.307546	0.875451	0.346227	0.993631					747.956	741.076	745.486	385.748	3.83149
0.237159	0.67815	0.241915	0.694268	0.269182	0.771117	0.307863	0.875564	0.346544	0.993636					15.7218	11.3401	8.8273	4.43649	4.25963
0.237159	0.677536	0.241915	0.693636	0.269182	0.770417	0.30818	0.875676	0.346861	0.993642					552.155	516.655	509.988	282.897	36.4609
0.237159	0.676923	0.242232	0.693915	0.269182	0.769719	0.30818	0.874887	0.347178	0.993648					6.98161	301.218	4.54336	10.6155	1.33004
0.237476	0.677215	0.242232	0.693285	0.269499	0.769928	0.308497	0.875	0.347495	0.993654					193.53	289.091	24.5906	20.3222	20.4577
0.237793	0.677507	0.242232	0.692656	0.269499	0.769231	0.308497	0.874214	0.347812	0.993659					4.11453	5.29443	4.72346	8.83877	2.87354
0.237793	0.676895	0.242232	0.692029	0.269499	0.768535	0.308814	0.874327	0.348129	0.993665					0.965237	519.585	519.765	69.3407	2.57046
0.237793	0.676285	0.242549	0.692308	0.269499	0.767841	0.309131	0.874439	0.348446	0.993671					936.209	942.207	349.283	918.894	3.12217
0.237793	0.675676	0.242866	0.692586	0.269816	0.768051	0.309448	0.874552	0.348763	0.993677					212.205	12.1807	9.32989	10.8351	6.03877
0.23811	0.675968	0.243183	0.692864	0.270133	0.76826	0.309448	0.873769	0.349081	0.993682					95.917	208.889	7.48435	1.90023	2.41472
0.23811	0.67536	0.2435	0.693141	0.270133	0.767568	0.309448	0.872987	0.349398	0.993688					842.891	637.614	304.918	710.836	6.3057
0.238427	0.675651	0.2435	0.692516	0.270133	0.766877	0.309765	0.873101	0.349715	0.993694					480.462	479.75	724.725	35.8511	33.7815
0.238427	0.675045	0.2435	0.691892	0.27045	0.767086	0.309765	0.872321	0.350032	0.993699					268.505	272.672	11.7904	8.5421	2.32212
0.238427	0.674439	0.243817	0.692169	0.270767	0.767296	0.310082	0.872435	0.350349	0.993705					939.016	947.716	942.871	923.577	6.21986
0.238427	0.673835	0.243817	0.691547	0.270767	0.766607	0.310399	0.872549	0.350666	0.993711					743.075	944.284	275.873	10.3413	5.75447
0.238427	0.673232	0.243817	0.690925	0.270767	0.765919	0.310717	0.872663	0.350983	0.993716					791.832	521.431	758.718	2.22311	2.08098
0.238427	0.67263	0.243817	0.690305	0.271084	0.766129	0.310717	0.871886	0.3513	0.993722					546.91	9.26508	13.3373	4.68814	3.61906
0.238744	0.672922	0.244134	0.690583	0.271084	0.765443	0.311034	0.872	0.351617	0.993728					418.511	141.781	719.485	716.993	2.005
0.238744	0.672321	0.244134	0.689964	0.271084	0.764758	0.311351	0.872114	0.351934	0.993733					468.054	5.1345	281.015	0.548146	1.67769
0.238744	0.671722	0.244134	0.689346	0.271401	0.764969	0.311351	0.87134	0.352251	0.993739					720.548	158.939	159.133	158.889	2.34518
0.239062	0.672014	0.244134	0.68873	0.271401	0.764286	0.311668	0.871454	0.352568	0.993744					645.384	467.823	127.419	525.555	2.75214
0.239062	0.671416	0.244451	0.689008	0.271401	0.763604	0.311985	0.871568	0.352885	0.99375					936.271	937.468	314.563	603	151.175
0.239062	0.670819	0.244451	0.688393	0.271401	0.762923	0.312302	0.871681	0.353202	0.993756					507.857	183.383	184.031	61.4831	83.1282
0.239062	0.670222	0.244451	0.687779	0.271401	0.762244	0.312302	0.870911	0.353519	0.993761					937.489	938.253	350.721	12.7062	172.226
0.239062	0.669627	0.244451	0.687166	0.271718	0.762456	0.312619	0.871025	0.353836	0.993767					7.00507	5.14621	1.46208	2.01055	2.85021
0.239062	0.669033	0.244769	0.687444	0.272036	0.762667	0.312936	0.871139	0.354153	0.993772					378.915	288.839	691.781	14.2414	4.75151
0.239379	0.669326	0.244769	0.686833	0.272036	0.761989	0.313253	0.871252	0.354471	0.993778					354.492	355.316	632.673	6.51045	8.53047
0.239379	0.668733	0.244769	0.686222	0.272353	0.762201	0.31357	0.871366	0.354788	0.993783					353.539	318.814	264.118	595.273	155.323
0.239379	0.668142	0.244769	0.685613	0.27267	0.762411	0.31357	0.870599	0.355105	0.993789					199.677	698.388	697.832	7.48398	4.22715
0.239379	0.667551	0.245086	0.685892	0.27267	0.761736	0.313887	0.870712	0.355422	0.993794					987.186	302.935	816.777	159.192	13.2738
0.239696	0.667845	0.245403	0.68617	0.27267	0.761062	0.313887	0.869947	0.355739	0.9938					636.314	648.179	505.094	45.5881	2.00516
0.239696	0.667255	0.24572	0.686448	0.272987	0.761273	0.314204	0.870061	0.356056	0.993805					7.15286	3.68301	3.19298	4.01776	2.22232
0.240013	0.667549	0.24572	0.685841	0.273304	0.761484	0.314204	0.869298	0.356373	0.993811					608.435	601.555	603.511	602.136	54.1692
0.240013	0.66696	0.24572	0.685234	0.273304	0.760812	0.314204	0.868536	0.35669	0.993816					619.467	7.51279	161.617	9.53622	1.37495
0.240013	0.666373	0.246037	0.685512	0.273621	0.761023	0.314521	0.868651	0.357007	0.993822					5.00715	5.72553	3.76135	4.98739	3.71944
0.240013	0.665787	0.246037	0.684907	0.273621	0.760352	0.314838	0.868766	0.357324	0.993827					598.187	433.625	182.819	250.13	2.10212
0.240013	0.665202	0.246037	0.684303	0.273938	0.760563	0.315155	0.868881	0.357641	0.993833					13.8393	4.07843	7.83558	3.4047	5.14674
0.240013	0.664618	0.246037	0.6837	0.273938	0.759894	0.315155	0.868122	0.357958	0.993838					1.3341	1.64068	2.90297	4.6499	2.16744
0.240013	0.664035	0.246037	0.683099	0.273938	0.759227	0.315472	0.868237	0.358275	0.993843					44.0774	564.539	708.653	288.628	3.20227
0.240013	0.663453	0.246037	0.682498	0.273938	0.75856	0.315472	0.86748	0.358592	0.993849					6.51876	515.712	515.629	520.053	1.84321
0.24033	0.663748	0.246354	0.682777	0.273938	0.757895	0.315789	0.867596	0.358909	0.993854					596.712	432.348	193.956	251.852	1.46643
0.24033	0.663167	0.246354	0.682177	0.274255	0.758107	0.316107	0.867711	0.359226	0.99386					1.1122	3.77077	1.97052	2.04319	2.0979
0.24033	0.662587	0.246671	0.682456	0.274255	0.757443	0.316424	0.867826	0.359543	0.993865					245.609	235.597	563.066	716.33	1.66438
0.24033	0.662009	0.246671	0.681858	0.274572	0.757655	0.316741	0.867941	0.35986	0.99387					9.50227	13.7816	11.2983	2.80861	54.4333
0.24033	0.661431	0.246671	0.681261	0.274889	0.757867	0.316741	0.867188	0.360178	0.993876					596	985.507	982.185	62.3162	33.8764
0.24033	0.660854	0.246988	0.68154	0.274889	0.757205	0.317058	0.867303	0.360495	0.993881					982.055	986.067	983.064	967.939	10.1094
0.24033	0.660279	0.247305	0.681818	0.275206	0.757417	0.317375	0.867418	0.360812	0.993886					4.95227	208.637	8.04952	4.37342	3.76035
0.24033	0.659704	0.247305	0.681223	0.275523	0.757629	0.317375	0.866667	0.361129	0.993892					347.87	334.797	57.0374	52.9736	33.8245
0.24033	0.65913	0.247622	0.681501	0.275523	0.756969	0.317375	0.865917	0.361446	0.993897					12.5067	7.5212	19.659	6.42757	4.88344
0.24033	0.658558	0.247622	0.680907	0.275523	0.75631	0.317692	0.866033	0.361763	0.993902					3.4249	1.318	2.02354	0.745177	1.17178
0.24033	0.657986	0.247622	0.680314	0.275523	0.755652	0.318009	0.866149	0.36208	0.993908					625.398	617.854	618.736	621.33	7.45406
0.24033	0.657415	0.247622	0.679721	0.275523	0.754996	0.318326	0.866264	0.362397	0.993913					165.464	761.545	620.536	666.326	4.33614
0.24033	0.656846	0.247622	0.67913	0.27584	0.755208	0.318643	0.866379	0.362714	0.993918					3.25013	3.3151	3.42511	4.65332	2.73441
0.24033	0.656277	0.247939	0.679409	0.276157	0.755421	0.318643	0.865633	0.363031	0.993924					77.468	709.417	139.894	3.17688	0.350646
0.24033	0.655709	0.247939	0.678819	0.276157	0.754766	0.31896	0.865749	0.363348	0.993929					693.701	8.04591	11.4082	10.5823	9.46324
0.240647	0.656007	0.247939	0.678231	0.276157	0.754113	0.319277	0.865864	0.363665	0.993934					1.1201	5.7325	5.75791	197.278	14.099
0.240647	0.65544	0.248256	0.67851	0.276157	0.75346	0.319277	0.86512	0.363982	0.993939					6.16262	6.43541	2.6894	6.39075	2.25991
0.240964	0.655738	0.248256	0.677922	0.276157	0.752809	0.319594	0.865236	0.364299	0.993945					95.7207	99.1718	11.2633	4.58667	5.86725
0.240964	0.655172	0.248256	0.677336	0.276474	0.753022	0.319911	0.865352	0.364616	0.99395					13.6765	15.5081	15.6518	8.26858	4.05093
0.240964	0.654608	0.248256	0.67675	0.276791	0.753236	0.319911	0.86461	0.364933	0.993955					222.967	3.61925	3.24389	0.891065	1.89553
0.241281	0.654905	0.248256	0.676166	0.276791	0.752586	0.320228	0.864726	0.36525	0.99396					15.1595	15.7189	12.391	7.85646	1.89965
0.241281	0.654342	0.248256	0.675582	0.276791	0.751938	0.320545	0.864842	0.365568	0.993966					87.8044	6.85322	7.83887	7.82632	8.4659
0.241281	0.65378	0.248256	0.675	0.277108	0.752151	0.320545	0.864103	0.365885	0.993971					840.667	905.264	837.129	30.5296	28.4081
0.241598	0.654077	0.248256	0.674419	0.277108	0.751505	0.320862	0.864219	0.366202	0.993976					245.07	113.899	162.625	3.34663	2.49961
0.241915	0.654374	0.248573	0.674699	0.277425	0.751718	0.321179	0.864334	0.366519	0.993981					2.64858	4.1235	3.89108	3.92596	0.337206
0.241915	0.653813	0.24889	0.674979	0.277425	0.751073	0.321179	0.863598	0.366836	0.993986					635.75	505.729	501.187	4.47583	1.43402
0.241915	0.653253	0.24889	0.674399	0.277425	0.750429	0.321179	0.862862	0.367153	0.993991					1.38181	2.6615	0.903901	0.951548	0.643522
0.241915	0.652695	0.249207	0.674678	0.277425	0.749786	0.321497	0.862979	0.36747	0.993997					801.509	11.3463	51.2918	55.7484	1.17096
0.242232	0.652991	0.249207	0.674099	0.277425	0.749144	0.321497	0.862245	0.367787	0.994002					5.20942	2.74508	4.08953	6.62717	5.50905
0.242549	0.653288	0.249207	0.673522	0.277425	0.748503	0.321814	0.862362	0.368104	0.994007					2.66515	3.44523	2.16717	4.49437	2.06406
0.242549	0.65273	0.249207	0.672945	0.277743	0.748718	0.322131	0.862479	0.368421	0.994012					655.664	738.649	742.32	6.54207	5.7611
0.242549	0.652174	0.249207	0.67237	0.277743	0.748079	0.322448	0.862595	0.368738	0.994017					421.039	3.33717	4.41097	1.26546	2.17892
0.242866	0.65247	0.249524	0.67265	0.27806	0.748294	0.322765	0.862712	0.369055	0.994022					786.394	193.019	786.898	731.51	4.33229
0.242866	0.651915	0.249524	0.672075	0.278377	0.748508	0.323082	0.862828	0.369372	0.994027					857.68	856.903	11.423	7.01906	13.8409
0.242866	0.651361	0.249524	0.671502	0.278694	0.748722	0.323399	0.862944	0.369689	0.994032					5.13713	8.60819	20.0318	4.85738	8.59145
0.242866	0.650807	0.249841	0.671782	0.278694	0.748085	0.323716	0.86306	0.370006	0.994037					50.0364	11.9471	63.851	810.58	2.23815
0.242866	0.650255	0.249841	0.67121	0.279011	0.748299	0.324033	0.863176	0.370323	0.994043					718.441	131.078	174.021	717.59	3.36297
0.242866	0.649703	0.249841	0.670638	0.279328	0.748513	0.32435	0.863291	0.37064	0.994048					2.29611	2.06074	0.93559	0.882709	1.14642
0.243183	0.65	0.250159	0.670918	0.279645	0.748727	0.324667	0.863406	0.370958	0.994053					702.274	561.389	702.986	716.409	5.66581
0.243183	0.64945	0.250159	0.670348	0.279645	0.748092	0.324984	0.863521	0.371275	0.994058					2.24298	1.03091	1.43807	59.8239	1.75796
0.243183	0.6489	0.250159	0.669779	0.279962	0.748305	0.325301	0.863636	0.371592	0.994063					578.372	510.339	503.073	46.4048	1.01937
0.243183	0.648352	0.250159	0.669211	0.279962	0.747671	0.325301	0.86291	0.371909	0.994068					519.319	610.932	614.176	137.398	7.04112
0.243183	0.647804	0.250159	0.668644	0.279962	0.747039	0.325301	0.862185	0.372226	0.994073					790.545	62.4437	543.748	3.10505	2.57447
0.243183	0.647257	0.250476	0.668925	0.280279	0.747253	0.325301	0.861461	0.372543	0.994078					622.319	1009.56	1005.97	219.578	153.443
0.243183	0.646712	0.250793	0.669205	0.280596	0.747466	0.325301	0.860738	0.37286	0.994083					991.529	1012.45	1007.16	299.515	106.983
0.243183	0.646167	0.25111	0.669484	0.280596	0.746835	0.325618	0.860855	0.373177	0.994088					507.31	1037.55	1001.47	297.421	2.2124
0.243183	0.645623	0.25111	0.668919	0.280596	0.746206	0.325935	0.860972	0.373494	0.994093					10.9489	9.84214	6.21786	1.63568	5.00718
0.243183	0.64508	0.25111	0.668354	0.280596	0.745577	0.326252	0.861088	0.373811	0.994098					13.1478	9.80674	4.95128	8.03249	8.58327
0.2435	0.645378	0.251427	0.668634	0.280913	0.745791	0.326569	0.861204	0.373811	0.99326					891.771	383.211	24.896	16.1295	14.2951
0.2435	0.644836	0.251427	0.668071	0.28123	0.746005	0.326886	0.86132	0.374128	0.993266					632.777	504.464	500.262	644.394	1.32744
0.2435	0.644295	0.251744	0.66835	0.281547	0.746218	0.326886	0.860601	0.374445	0.993272					694.436	692.304	696.063	6.47745	2.82328
0.2435	0.643755	0.252061	0.668629	0.281547	0.745592	0.326886	0.859883	0.374762	0.993277					4.83604	5.08049	4.4878	2.50979	1.45339
0.2435	0.643216	0.252061	0.668067	0.281864	0.745805	0.327204	0.86	0.375079	0.993283					846.212	843.866	832.376	10.2395	9.65918
0.2435	0.642678	0.252061	0.667506	0.281864	0.74518	0.327521	0.860117	0.375396	0.993289					854.13	21.3797	21.9495	9.16003	16.2121
0.243817	0.642977	0.252061	0.666946	0.282181	0.745394	0.327838	0.860233	0.375713	0.993294					149.475	769.737	30.2866	8.60634	16.2726
0.243817	0.642439	0.252378	0.667225	0.282498	0.745607	0.327838	0.859518	0.37603	0.9933					0.697497	117.3	1.83202	8.58526	1.84285
0.244134	0.642738	0.252695	0.667504	0.282498	0.744983	0.328155	0.859635	0.376347	0.993305					635.902	507.201	503.027	42.6585	2.16169
0.244451	0.643036	0.252695	0.666946	0.282815	0.745196	0.328472	0.859751	0.376665	0.993311					703.851	276.324	704.601	298.719	5.4766
0.244769	0.643333	0.253012	0.667224	0.282815	0.744574	0.328789	0.859867	0.376982	0.993317					7.32972	3.82666	1.94597	0.535405	1.37139
0.244769	0.642798	0.253329	0.667502	0.282815	0.743953	0.328789	0.859155	0.377299	0.993322					45.7928	45.4222	759.588	719.558	47.2057
0.244769	0.642263	0.253646	0.66778	0.283133	0.744167	0.328789	0.858444	0.377616	0.993328					27.1378	836.757	835.105	516.656	20.9105
0.245086	0.64256	0.253646	0.667223	0.283133	0.743547	0.329106	0.858561	0.377933	0.993333					819.406	375.077	228.543	14.5486	14.1855
0.245403	0.642857	0.253646	0.666667	0.28345	0.74376	0.329423	0.858678	0.37825	0.993339					835.717	927.094	248.821	25.8889	16.6424
0.245403	0.642324	0.253646	0.666112	0.283767	0.743973	0.32974	0.858794	0.378567	0.993344					856.385	138.343	298.04	881.159	4.7815
0.245403	0.641791	0.253646	0.665557	0.284084	0.744186	0.330057	0.858911	0.378884	0.99335					5.2458	4.1143	2.90184	1.80998	0.521762
0.24572	0.642088	0.253646	0.665004	0.284084	0.743568	0.330057	0.858203	0.379201	0.993355					576.818	566.308	9.78544	6.51682	5.8175
0.24572	0.641556	0.253963	0.665282	0.284084	0.742952	0.330374	0.85832	0.379518	0.993361					5.45744	5.08749	3.22246	2.38351	1.64946
0.246037	0.641853	0.253963	0.66473	0.284401	0.743165	0.330691	0.858436	0.379835	0.993367					10.2181	222.433	131.115	62.2865	2.74391
0.246037	0.641322	0.253963	0.664179	0.284718	0.743377	0.331008	0.858553	0.380152	0.993372					3.1878	3.24413	2.51122	2.85237	1.14782
0.246037	0.640793	0.253963	0.663629	0.284718	0.742763	0.331325	0.858669	0.380469	0.993377					704.571	560.96	705.163	716.855	8.53693
0.246037	0.640264	0.253963	0.663079	0.284718	0.742149	0.331642	0.858785	0.380786	0.993383					8.48043	8.17041	19.7848	8.01612	7.75617
0.246037	0.639736	0.25428	0.663358	0.285035	0.742362	0.331959	0.858901	0.381103	0.993388					3.95203	5.75479	4.00471	2.49304	1.27633
0.246037	0.639209	0.25428	0.66281	0.285035	0.741749	0.332276	0.859016	0.38142	0.993394					167.046	168.662	171.316	5.59276	2.56622
0.246037	0.638683	0.25428	0.662263	0.285352	0.741962	0.332276	0.858313	0.381737	0.993399					602.106	381.415	747.162	59.512	2.36638
0.246037	0.638158	0.25428	0.661716	0.285669	0.742175	0.332276	0.85761	0.382055	0.993405					4.51878	4.45022	1.68985	0.975676	1.43007
0.246354	0.638455	0.254597	0.661995	0.285986	0.742387	0.332594	0.857727	0.382372	0.99341					283.517	281.747	236.229	33.7912	18.5549
0.246354	0.637931	0.254914	0.662273	0.285986	0.741776	0.332594	0.857026	0.382689	0.993416					7.6154	12.5274	11.9261	8.1106	13.6509
0.246671	0.638228	0.254914	0.661728	0.286303	0.741988	0.332911	0.857143	0.383006	0.993421					720.834	23.1185	719.819	1.06933	1.37976
0.246671	0.637705	0.254914	0.661184	0.28662	0.7422	0.333228	0.857259	0.383323	0.993426					853.67	79.2776	84.3065	21.319	16.9015
0.246671	0.637183	0.255231	0.661463	0.28662	0.741591	0.333545	0.857376	0.38364	0.993432					9.43171	11.6995	19.5097	6.68958	9.42656
0.246988	0.63748	0.255231	0.66092	0.286937	0.741803	0.333862	0.857492	0.383957	0.993437					296.68	293.37	299.944	26.2911	7.37298
0.246988	0.636958	0.255231	0.660377	0.287254	0.742015	0.333862	0.856794	0.384274	0.993443					41.5276	508.226	33.93	4.92529	3.52956
0.246988	0.636438	0.255549	0.660656	0.287571	0.742226	0.334179	0.856911	0.384591	0.993448					871.347	5.57839	71.1866	13.1042	1.94127
0.247305	0.636735	0.255549	0.660115	0.287888	0.742437	0.334496	0.857027	0.384908	0.993453					647.194	14.533	10.9787	14.6858	5.37762
0.247305	0.636215	0.255549	0.659574	0.288205	0.742647	0.334813	0.857143	0.385225	0.993459					324.933	527.058	6.0696	62.1139	4.76133
0.247622	0.636512	0.255549	0.659035	0.288205	0.742041	0.334813	0.856448	0.385542	0.993464					14.7581	14.8448	23.4055	8.50234	9.25948
0.247622	0.635993	0.255549	0.658497	0.288205	0.741436	0.33513	0.856564	0.385859	0.993469					579.369	319.451	263.719	162.767	70.7236
0.247622	0.635476	0.255866	0.658776	0.288205	0.740831	0.335447	0.85668	0.386176	0.993475					17.3288	34.583	8.9352	6.49299	21.4685
0.247622	0.634959	0.255866	0.658238	0.288523	0.741042	0.335764	0.856796	0.386493	0.99348					4.00926	2.17759	1.04856	1.52232	0.489097
0.247939	0.635256	0.255866	0.657702	0.288523	0.740439	0.336081	0.856912	0.38681	0.993485					421.501	281.601	270.442	391.929	59.6913
0.248256	0.635552	0.255866	0.657166	0.288523	0.739837	0.336081	0.85622	0.387127	0.993491					577.303	812.747	583.623	454.555	15.5316
0.248256	0.635036	0.256183	0.657445	0.288523	0.739236	0.336398	0.856336	0.387445	0.993496					224.532	517.231	511.772	59.6513	1.96751
0.248256	0.634522	0.2565	0.657724	0.28884	0.739448	0.336398	0.855645	0.387762	0.993501					66.1234	64.4896	18.2262	13.3692	4.4117
0.248256	0.634008	0.2565	0.657189	0.28884	0.738848	0.336715	0.855761	0.388079	0.993506					307.934	262.628	268.19	307.285	2.98677
0.248573	0.634304	0.256817	0.657468	0.289157	0.73906	0.336715	0.855072	0.388396	0.993512					10.547	10.2195	14.919	6.33732	6.6255
0.24889	0.6346	0.257134	0.657745	0.289157	0.738462	0.337032	0.855189	0.388713	0.993517					844.836	845.419	842.618	67.4274	23.7619
0.249207	0.634895	0.257451	0.658023	0.289474	0.738673	0.337032	0.854502	0.38903	0.993522					541.605	223.681	526.748	16.9545	7.8181
0.249207	0.634383	0.257451	0.65749	0.289791	0.738884	0.337349	0.854618	0.389347	0.993528					833.374	913.915	242.527	71.5549	32.3241
0.249207	0.633871	0.257451	0.656958	0.290108	0.739095	0.337666	0.854735	0.389664	0.993533					595.015	583.897	581.539	533.85	3.46117
0.249207	0.63336	0.257768	0.657235	0.290425	0.739306	0.337984	0.854852	0.389981	0.993538					141.037	159.869	8.84176	80.1857	4.67041
0.249207	0.63285	0.257768	0.656704	0.290742	0.739516	0.337984	0.854167	0.390298	0.993543					804.181	743.026	105.797	803.868	7.23444
0.249207	0.632341	0.258085	0.656981	0.291059	0.739726	0.338301	0.854283	0.390615	0.993548					830.034	497.147	749.351	691.477	1.61927
0.249207	0.631833	0.258402	0.657258	0.291059	0.73913	0.338301	0.8536	0.390932	0.993554					21.7438	459.674	864.243	19.088	12.1567
0.249207	0.631325	0.258719	0.657534	0.291059	0.738536	0.338618	0.853717	0.391249	0.993559					651.462	518.886	513.924	4.34918	2.99005
0.249207	0.630819	0.259036	0.65781	0.291376	0.738746	0.338935	0.853834	0.391566	0.993564					9.78699	9.5961	12.3523	4.03959	8.00064
0.249207	0.630313	0.259353	0.658085	0.291693	0.738956	0.339252	0.853951	0.391883	0.993569					715.855	132.425	248.285	412.949	4.50761
0.249207	0.629808	0.259353	0.657556	0.29201	0.739165	0.339569	0.854067	0.3922	0.993574					716.835	157.021	157.159	150.469	3.52284
0.249207	0.629303	0.259353	0.657028	0.292327	0.739374	0.339886	0.854183	0.392517	0.993579					868.136	354.535	863.349	20.4545	14.11
0.249207	0.6288	0.259353	0.656501	0.292644	0.739583	0.340203	0.854299	0.392834	0.993585					839.384	926.262	229.702	82.1964	41.9228
0.249207	0.628297	0.259353	0.655974	0.292644	0.738991	0.34052	0.854415	0.392834	0.992788					716.059	159.762	720.406	153.95	2.25744
0.249207	0.627796	0.259353	0.655449	0.292961	0.7392	0.34052	0.853736	0.393152	0.992794					3.76229	6.14788	2.91097	3.3219	2.1958
0.249207	0.627294	0.259353	0.654924	0.292961	0.738609	0.340837	0.853852	0.393469	0.9928					4.93765	515.263	514.558	76.0758	4.49613
0.249207	0.626794	0.259353	0.6544	0.293278	0.738818	0.340837	0.853175	0.393786	0.992806					315.526	375.152	376.216	244.56	1.86004
0.249207	0.626295	0.259353	0.653877	0.293278	0.738228	0.341154	0.853291	0.394103	0.992812					4.37474	1.63186	3.06564	3.76096	3.61074
0.249207	0.625796	0.259353	0.653355	0.293278	0.73764	0.341154	0.852615	0.39442	0.992817					256.242	306.33	254.289	302.358	93.1978
0.249207	0.625298	0.259353	0.652833	0.293278	0.737052	0.341471	0.852732	0.394737	0.992823					3.1951	3.02931	1.83625	1.46473	3.46282
0.249207	0.624801	0.259353	0.652313	0.293278	0.736465	0.341788	0.852848	0.395054	0.992829					72.3682	79.0876	865.168	23.2407	7.55516
0.249207	0.624305	0.25967	0.65259	0.293595	0.736675	0.342105	0.852964	0.395371	0.992834					687.476	7.96141	240.113	728.006	0.817053
0.249207	0.62381	0.25967	0.65207	0.293912	0.736884	0.342422	0.853081	0.395688	0.99284					328.72	487.76	211.961	87.1672	4.58197
0.249207	0.623315	0.25967	0.651551	0.29423	0.737093	0.342739	0.853197	0.396005	0.992846					533.225	507.298	303.64	390.837	4.6917
0.249207	0.622821	0.259987	0.651828	0.294547	0.737302	0.342739	0.852524	0.396322	0.992851					1.76518	5.39296	5.59095	3.57371	3.00449
0.249207	0.622328	0.260304	0.652105	0.294864	0.73751	0.343056	0.85264	0.396639	0.992857					2.74218	2.88244	3.83864	1.67126	3.01608
0.249207	0.621835	0.260621	0.652381	0.295181	0.737718	0.343056	0.851969	0.396956	0.992863					3.47518	2.66825	3.45162	9.48061	2.40857
0.249207	0.621344	0.260938	0.652657	0.295181	0.737134	0.343373	0.852085	0.397273	0.992868					142.577	177.605	182.104	38.9543	18.318
0.249524	0.621643	0.261256	0.652932	0.295498	0.737342	0.343691	0.852201	0.39759	0.992874					2.57392	3.83728	7.64297	4.60365	5.65327
0.249524	0.621152	0.261256	0.652415	0.295815	0.737549	0.343691	0.851532	0.397907	0.99288					706.694	338.698	15.5473	5.36211	8.67242
0.249524	0.620662	0.261573	0.65269	0.295815	0.736967	0.344008	0.851648	0.398224	0.992885					6.48651	8.86443	8.00063	7.2289	13.2581
0.249524	0.620173	0.26189	0.652964	0.295815	0.736385	0.344008	0.85098	0.398542	0.992891					724.711	7.29684	720.976	3.57605	2.73376
0.249524	0.619685	0.26189	0.652449	0.295815	0.735804	0.344325	0.851097	0.398859	0.992897					8.86837	5.44911	5.54972	3.64648	0.95311
0.249524	0.619197	0.262207	0.652723	0.295815	0.735225	0.344642	0.851214	0.399176	0.992902					111.067	106.232	103.686	5.89921	2.98993
0.249841	0.619497	0.262207	0.652208	0.295815	0.734646	0.344642	0.850548	0.399493	0.992908					10.317	200.11	9.76908	7.7177	2.02095
0.249841	0.61901	0.262207	0.651694	0.295815	0.734068	0.344642	0.849883	0.39981	0.992913					724.981	331.414	6.2821	7.14328	0.693454
0.249841	0.618524	0.262524	0.651969	0.295815	0.733491	0.344959	0.85	0.400127	0.992919					5.39295	3.77108	5.07332	4.25495	0.13297
0.249841	0.618039	0.262524	0.651456	0.296132	0.7337	0.344959	0.849336	0.400444	0.992925					640.977	595.912	24.6766	3.50362	8.75911
0.249841	0.617555	0.262524	0.650943	0.296132	0.733124	0.345276	0.849454	0.400761	0.99293					15.2073	15.2081	14.7248	12.0073	13.2307
0.250159	0.617854	0.262524	0.650432	0.296132	0.732549	0.345276	0.848792	0.401078	0.992936					510.996	32.2327	526.85	48.1508	10.9455
0.250476	0.618153	0.262524	0.649922	0.296132	0.731975	0.345593	0.84891	0.401395	0.992941					8.11093	11.0938	10.3937	6.91803	4.27712
0.250793	0.618452	0.262524	0.649412	0.296132	0.731402	0.34591	0.849027	0.401712	0.992947					272.513	3.31502	4.92403	4.2588	2.04817
0.250793	0.617969	0.262524	0.648903	0.296449	0.731612	0.346227	0.849145	0.402029	0.992952					153.888	358.349	153.493	4.85417	0.645016
0.250793	0.617486	0.262524	0.648395	0.296766	0.731822	0.346544	0.849262	0.402346	0.992958					4.51184	9.96014	7.45305	5.91175	3.44157
0.250793	0.617005	0.262841	0.64867	0.296766	0.73125	0.346861	0.849379	0.402663	0.992963					26.6289	27.6911	145.347	28.1067	20.6518
0.250793	0.616524	0.262841	0.648163	0.297083	0.73146	0.347178	0.849496	0.40298	0.992969					7.04654	8.06152	8.14138	3.19496	1.77841
0.250793	0.616044	0.263158	0.648438	0.297083	0.730889	0.347495	0.849612	0.403297	0.992974					3.85634	3.60581	2.06412	0.861323	3.50781
0.250793	0.615564	0.263158	0.647931	0.297083	0.73032	0.347812	0.849729	0.403614	0.99298					4.19441	1.76502	4.02331	4.43982	6.50322
0.250793	0.615086	0.263158	0.647426	0.2974	0.73053	0.348129	0.849845	0.403932	0.992985					6.0789	9.99078	4.79052	516.53	1.63065
0.250793	0.614608	0.263158	0.646921	0.297717	0.730739	0.348446	0.849961	0.404249	0.992991					16.9896	15.9052	19.0919	15.2244	11.0337
0.250793	0.61413	0.263475	0.647196	0.297717	0.730171	0.348763	0.850077	0.404566	0.992996					572.931	516.005	124.536	4.3304	4.83679
0.250793	0.613654	0.263475	0.646693	0.298034	0.730381	0.349081	0.850193	0.404883	0.993002					805.159	224.449	225.611	3.82245	2.04214
0.250793	0.613178	0.263475	0.64619	0.298351	0.73059	0.349398	0.850309	0.4052	0.993007					7.06851	10.2601	13.8966	7.48272	6.51581
0.250793	0.612703	0.263475	0.645688	0.298351	0.730023	0.349398	0.849653	0.405517	0.993012					731.245	731.874	727.763	7.01897	1.22761
0.250793	0.612229	0.263475	0.645186	0.298668	0.730233	0.349398	0.848998	0.405834	0.993018					11.5322	7.30135	9.29296	8.0063	5.87243
0.250793	0.611756	0.263792	0.645462	0.298985	0.730442	0.349715	0.849115	0.406151	0.993023					67.4555	546.19	232.183	3.09154	2.09531
0.25111	0.612056	0.263792	0.644961	0.299302	0.73065	0.350032	0.849231	0.406468	0.993029					7.5878	44.5091	6.04813	7.53211	1.24434
0.251427	0.612355	0.263792	0.644462	0.299302	0.730085	0.350032	0.848578	0.406785	0.993034					260.223	581.125	535.142	5.49696	1.11739
0.251744	0.612654	0.263792	0.643963	0.299302	0.729521	0.350349	0.848694	0.407102	0.993039					336.595	329.694	4.71576	209.147	0.571857
0.252061	0.612953	0.263792	0.643465	0.29962	0.72973	0.350666	0.84881	0.407419	0.993045					570.731	512.244	124.385	3.96788	3.6704
0.252061	0.612481	0.263792	0.642968	0.299937	0.729938	0.350983	0.848926	0.407736	0.99305					777.216	751.179	763.495	2.10181	76.9435
0.252061	0.612009	0.263792	0.642471	0.300254	0.730146	0.3513	0.849042	0.408053	0.993056					100.217	94.6051	366.679	97.7196	1.31035
0.252378	0.612308	0.264109	0.642747	0.300571	0.730354	0.351617	0.849158	0.40837	0.993061					712.808	357.74	8.58523	151.767	1.23057
0.252378	0.611837	0.264109	0.642251	0.300888	0.730562	0.351934	0.849273	0.408687	0.993066					728.411	1.70373	5.10139	157.212	1.23863
0.252695	0.612135	0.264109	0.641757	0.300888	0.73	0.352251	0.849388	0.409004	0.993072					7.49997	4.61455	8.39644	4.2311	2.06576
0.252695	0.611665	0.264426	0.642032	0.300888	0.729439	0.352568	0.849503	0.409321	0.993077					12.4256	17.2901	5.77428	10.2112	13.104
0.252695	0.611196	0.264743	0.642308	0.301205	0.729647	0.352885	0.849618	0.409639	0.993082					368.837	5.65833	7.97918	19.9282	13.5887
0.252695	0.610728	0.264743	0.641814	0.301522	0.729854	0.353202	0.849733	0.409956	0.993088					368.221	562.068	543.404	2.78282	12.2701
0.252695	0.61026	0.264743	0.641321	0.301839	0.730061	0.353202	0.849085	0.410273	0.993093					513.503	514.094	511.986	5.11303	2.4454
0.252695	0.609793	0.26506	0.641596	0.302156	0.730268	0.353519	0.8492	0.41059	0.993098					541.933	148.128	597.163	4.26	1.69845
0.253012	0.610092	0.26506	0.641104	0.302156	0.729709	0.353836	0.849315	0.410907	0.993103					643.553	644.2	17.5543	16.1882	10.0607
0.253012	0.609626	0.26506	0.640613	0.302156	0.729151	0.354153	0.84943	0.411224	0.993109					541.513	1.18045	4.1371	3.77908	1.72596
0.253012	0.60916	0.265377	0.640888	0.302156	0.728593	0.354471	0.849544	0.411541	0.993114					90.7666	92.0832	93.2869	678.79	120.671
0.253012	0.608696	0.265694	0.641163	0.302473	0.728801	0.354788	0.849658	0.411858	0.993119					1.78847	2.76655	3.09414	1.9646	2.80994
0.253012	0.608232	0.265694	0.640673	0.302473	0.728244	0.355105	0.849772	0.412175	0.993125					2.72354	3.428	1.68636	2.41561	0.887501
0.253012	0.607768	0.265694	0.640183	0.30279	0.728452	0.355422	0.849886	0.412492	0.99313					444.54	403.79	439.965	486.056	1.8348
0.253012	0.607306	0.265694	0.639695	0.303107	0.728659	0.355422	0.849242	0.412809	0.993135					712.603	151.342	719.479	144.307	3.32207
0.253329	0.607605	0.266011	0.639969	0.303107	0.728104	0.355739	0.849357	0.413126	0.99314					542.123	2.28163	1.63893	4.01816	1.12314
0.253646	0.607903	0.266011	0.639482	0.303107	0.727549	0.356056	0.84947	0.413443	0.993145					876.147	185.96	8.22829	6.73127	4.70764
0.253646	0.607441	0.266328	0.639756	0.303424	0.727757	0.356056	0.848828	0.413443	0.99239					879.514	879.691	66.7156	554.016	2.75101
0.253646	0.60698	0.266328	0.639269	0.303741	0.727964	0.356373	0.848943	0.41376	0.992395					92.678	316.718	89.7598	45.6265	23.9516
0.253646	0.60652	0.266646	0.639544	0.303741	0.727411	0.356373	0.848302	0.414077	0.992401					85.9089	87.1691	89.4311	4.65635	137.148
0.253646	0.606061	0.266646	0.639058	0.304058	0.727618	0.35669	0.848416	0.414394	0.992407					3.59482	3.21864	1.80188	3.11434	1.87536
0.253646	0.605602	0.266963	0.639332	0.304058	0.727066	0.357007	0.848531	0.414711	0.992413					6.05131	2.36483	2.73105	2.09053	1.79259
0.253646	0.605144	0.26728	0.639605	0.304058	0.726515	0.357324	0.848645	0.415029	0.992418					13.9125	5.62736	15.4121	515.07	4.5899
0.253646	0.604686	0.267597	0.639879	0.304058	0.725965	0.357641	0.848758	0.415346	0.992424					178.079	180.867	176.283	174.419	181.317
0.253646	0.60423	0.267597	0.639394	0.304058	0.725416	0.357641	0.84812	0.415663	0.99243					10.844	11.8585	10.9422	12.3306	3.68475
0.253646	0.603774	0.267597	0.63891	0.304058	0.724868	0.357641	0.847483	0.41598	0.992436					148.861	195.84	200.268	202.232	6.5123
0.253963	0.604072	0.267597	0.638427	0.304058	0.72432	0.357958	0.847598	0.416297	0.992441					425.053	7.22761	5.54401	4.15707	1.2484
0.25428	0.604371	0.267597	0.637944	0.304375	0.724528	0.357958	0.846962	0.416614	0.992447					495.703	198.435	400.884	259.565	7.22846
0.25428	0.603916	0.267597	0.637462	0.304375	0.723982	0.358275	0.847076	0.416931	0.992453					151.146	154.39	157.133	134.248	4.31391
0.254597	0.604214	0.267597	0.636981	0.304692	0.72419	0.358592	0.847191	0.417248	0.992459					713.238	715.642	710.577	11.3929	6.88659
0.254597	0.603759	0.267914	0.637255	0.304692	0.723645	0.358592	0.846557	0.417565	0.992464					533.305	362.218	474.258	72.4856	28.0198
0.254597	0.603306	0.267914	0.636775	0.30501	0.723853	0.358592	0.845924	0.417882	0.99247					6.60379	7.31362	5.51432	6.12421	4.21749
0.254597	0.602853	0.268231	0.637048	0.30501	0.723308	0.358909	0.846039	0.417882	0.991723					407.697	430.084	405.298	437.212	3.83043
0.254597	0.602401	0.268231	0.636569	0.305327	0.723516	0.359226	0.846154	0.418199	0.991729					154.008	19.3067	159.383	14.205	2.07765
0.254597	0.601949	0.268548	0.636842	0.305327	0.722973	0.359543	0.846269	0.418516	0.991736					56.2647	514.803	122.954	50.0171	4.16661
0.254597	0.601498	0.268548	0.636364	0.305644	0.723181	0.35986	0.846383	0.418833	0.991742					9.14334	8.45432	4.22741	5.78509	4.09111
0.254597	0.601048	0.268548	0.635886	0.305961	0.723388	0.360178	0.846498	0.41915	0.991748					6.23566	14.0243	16.2983	10.4541	4.56216
0.254597	0.600598	0.268548	0.635409	0.305961	0.722846	0.360178	0.845867	0.419467	0.991754					934.9	42.718	48.5338	428.942	0.636214
0.254597	0.600149	0.268548	0.634933	0.306278	0.723054	0.360178	0.845238	0.419784	0.99176					553.084	513.476	504.896	281.044	2.09887
0.254597	0.599701	0.268548	0.634457	0.306278	0.722513	0.360495	0.845353	0.420101	0.991766					309.236	310.567	313.349	3.21979	7.5629
0.254597	0.599254	0.268865	0.634731	0.306595	0.72272	0.360495	0.844725	0.420419	0.991773					7.93175	7.74025	7.69838	6.40787	1.00982
0.254597	0.598807	0.268865	0.634256	0.306912	0.722928	0.360812	0.84484	0.420736	0.991779					5.95687	8.37489	7.17993	7.12678	2.70436
0.254597	0.598361	0.268865	0.633782	0.306912	0.722388	0.360812	0.844214	0.421053	0.991785					628.328	500.112	497.79	55.5775	3.26149
0.254597	0.597915	0.268865	0.633308	0.307229	0.722595	0.360812	0.843588	0.42137	0.991791					5.42426	10.1082	4.62411	508.713	6.13079
0.254914	0.598214	0.269182	0.633582	0.307546	0.722802	0.361129	0.843704	0.421687	0.991797					86.4327	88.1375	93.7899	90.1857	15.9377
0.254914	0.59777	0.269499	0.633855	0.307546	0.722264	0.361446	0.843819	0.422004	0.991803					6.7692	7.36108	7.59453	9.21673	4.86722
0.254914	0.597325	0.269499	0.633383	0.307546	0.721726	0.361763	0.843935	0.422321	0.991809					520.245	217.54	370.661	266.219	9.85192
0.254914	0.596882	0.269816	0.633656	0.307546	0.72119	0.361763	0.843311	0.422638	0.991815					707.731	162.073	704.119	6.41366	3.43997
0.254914	0.596439	0.269816	0.633185	0.307546	0.720654	0.36208	0.843427	0.422955	0.991822					236.713	230.728	36.1685	9.93403	7.19602
0.254914	0.595997	0.270133	0.633457	0.307863	0.720861	0.36208	0.842804	0.423272	0.991828					416.591	54.6375	614.745	9.7654	9.38252
0.254914	0.595556	0.270133	0.632987	0.307863	0.720326	0.362397	0.84292	0.423589	0.991834					489.635	1.92433	482.374	14.4453	4.28885
0.255231	0.595855	0.27045	0.633259	0.30818	0.720534	0.362714	0.843036	0.423906	0.99184					7.45658	7.40809	5.68919	5.26397	0.98761
0.255231	0.595414	0.27045	0.632789	0.30818	0.72	0.363031	0.843152	0.424223	0.991846					600.332	48.9796	3.91717	3.55175	1.89223
0.255231	0.594974	0.27045	0.63232	0.30818	0.719467	0.363031	0.842531	0.42454	0.991852					570.286	500.486	493.177	515.326	3.78258
0.255549	0.595273	0.27045	0.631852	0.308497	0.719675	0.363348	0.842647	0.424857	0.991858					1.87619	45.7127	694.379	2.55453	3.62136
0.255549	0.594834	0.270767	0.632124	0.308497	0.719143	0.363348	0.842028	0.425174	0.991864					5.2502	6.26266	6.16912	8.68484	3.42544
0.255549	0.594395	0.270767	0.631657	0.308497	0.718612	0.363348	0.84141	0.425491	0.99187					156.117	157.892	161.887	14.9064	2.01293
0.255549	0.593957	0.270767	0.63119	0.308814	0.718819	0.363348	0.840792	0.425808	0.991876					544.312	464.6	487.924	3.64547	6.23983
0.255549	0.59352	0.270767	0.630724	0.309131	0.719027	0.363665	0.840909	0.426126	0.991882					4.08604	218.078	8.57313	3.26451	3.4451
0.255549	0.593083	0.270767	0.630258	0.309448	0.719234	0.363982	0.841026	0.426443	0.991888					350.74	22.3711	17.4014	354.542	5.57636
0.255549	0.592647	0.270767	0.629794	0.309765	0.71944	0.363982	0.84041	0.42676	0.991894					4.67933	9.87728	2.72	10.7299	5.02827
0.255866	0.592946	0.270767	0.629329	0.309765	0.718911	0.363982	0.839795	0.427077	0.9919					500.04	1.0508	0.919636	74.2555	4.38923
0.255866	0.592511	0.270767	0.628866	0.309765	0.718382	0.363982	0.839181	0.427394	0.991906					436.356	16.1567	18.9698	17.4659	5.11722
0.255866	0.592076	0.270767	0.628403	0.309765	0.717855	0.364299	0.839299	0.427711	0.991912					10.2752	9.35892	13.4708	9.35083	1.73937
0.255866	0.591642	0.270767	0.627941	0.309765	0.717327	0.364299	0.838686	0.428028	0.991918					461.988	432.508	28.3649	39.4825	3.38265
0.255866	0.591209	0.271084	0.628215	0.309765	0.716801	0.364616	0.838804	0.428345	0.991924					11.8573	553.117	473.153	6.76163	11.3969
0.255866	0.590776	0.271401	0.628488	0.309765	0.716276	0.364616	0.838192	0.428662	0.99193					781.273	222.502	306.373	267.187	132.283
0.255866	0.590344	0.271401	0.628026	0.309765	0.715751	0.364616	0.837582	0.428979	0.991935					8.58548	8.28311	7.82984	9.33043	5.28246
0.256183	0.590643	0.271401	0.627566	0.309765	0.715227	0.364933	0.8377	0.429296	0.991941					6.78124	11.9418	12.7726	10.371	6.27404
0.256183	0.590212	0.271401	0.627106	0.310082	0.715435	0.36525	0.837818	0.429613	0.991947					4.30005	4.98136	1.73866	366.071	1.60052
0.2565	0.590511	0.271718	0.627379	0.310082	0.714912	0.365568	0.837936	0.42993	0.991953					550.22	636.846	619.932	13.3006	14.4617
0.2565	0.59008	0.272036	0.627652	0.310082	0.71439	0.365885	0.838054	0.430247	0.991959					720.069	723.756	161.279	9.46242	8.44587
0.2565	0.58965	0.272036	0.627193	0.310082	0.713869	0.365885	0.837446	0.430564	0.991965					401.834	24.3113	222.51	56.9248	4.6428
0.256817	0.589949	0.272353	0.627465	0.310399	0.714077	0.366202	0.837563	0.430881	0.991971					15.5652	16.8791	14.3057	9.87058	12.8195
0.257134	0.590247	0.27267	0.627737	0.310399	0.713557	0.366519	0.837681	0.431198	0.991977					299.026	362.667	4.23152	700.412	2.14145
0.257134	0.589818	0.27267	0.627279	0.310399	0.713037	0.366519	0.837075	0.431516	0.991983					188.484	202.357	673.892	74.3038	2.08545
0.257134	0.58939	0.27267	0.626822	0.310399	0.712518	0.366519	0.836469	0.431833	0.991988					13.827	14.456	12.5068	14.1289	4.99179
0.257451	0.589688	0.272987	0.627094	0.310399	0.712	0.366519	0.835864	0.43215	0.991994					241.3	66.9302	238.135	76.9836	7.36551
0.257451	0.58926	0.272987	0.626638	0.310399	0.711483	0.366836	0.835983	0.432467	0.992					5.11341	4.76501	1.4193	366.639	0.413972
0.257451	0.588832	0.272987	0.626182	0.310399	0.710966	0.367153	0.836101	0.432467	0.991279					667.216	423.992	10.8739	48.7387	31.0742
0.257451	0.588406	0.272987	0.625727	0.310399	0.71045	0.367153	0.835498	0.432784	0.991285					6.90965	5.25291	3.19146	9.59875	1.80963
0.257451	0.58798	0.273304	0.625999	0.310399	0.709935	0.36747	0.835616	0.433101	0.991292					3.66766	3.56075	3.73522	2.56843	1.94229
0.257451	0.587554	0.273304	0.625544	0.310399	0.70942	0.36747	0.835014	0.433418	0.991298					7.13895	6.21886	5.48139	3.85969	2.58987
0.257451	0.587129	0.273304	0.625091	0.310717	0.709631	0.367787	0.835133	0.433735	0.991304					225.845	859.163	102.753	2.01712	4.52712
0.257768	0.587428	0.273304	0.624638	0.310717	0.709117	0.367787	0.834532	0.434052	0.991311					189.39	199.532	236.954	5.87	1.11918
0.257768	0.587004	0.273621	0.624909	0.311034	0.709328	0.368104	0.834651	0.434369	0.991317					462.172	209.871	479.366	64.7837	2.2787
0.257768	0.58658	0.273938	0.625181	0.311034	0.708815	0.368421	0.83477	0.434686	0.991323					6.46218	7.34167	7.27385	495.417	4.46965
0.257768	0.586157	0.274255	0.625452	0.311351	0.709025	0.368421	0.834171	0.435003	0.991329					710.773	151.09	713.236	143.881	8.31741
0.257768	0.585735	0.274255	0.625	0.311668	0.709235	0.368738	0.83429	0.43532	0.991336					29.2328	785.651	27.0261	3.56835	1.50215
0.257768	0.585313	0.274572	0.625271	0.311985	0.709445	0.368738	0.833692	0.435637	0.991342					4.78611	209.449	34.0438	59.1398	6.28267
0.258085	0.585612	0.274572	0.62482	0.311985	0.708934	0.368738	0.833095	0.435954	0.991348					0.33598	4.53921	3.86348	8.8522	3.81668
0.258402	0.585909	0.274572	0.624369	0.311985	0.708423	0.369055	0.833214	0.436271	0.991354					41.6318	658.557	43.5986	850.307	6.64127
0.258719	0.586207	0.274889	0.62464	0.312302	0.708633	0.369372	0.833333	0.436588	0.991361					35.0702	521.004	24.7105	21.5204	10.2887
0.258719	0.585786	0.275206	0.62491	0.312619	0.708843	0.369689	0.833452	0.436906	0.991367					429.007	2.74675	431.297	160.328	1.55461
0.259036	0.586083	0.275206	0.62446	0.312619	0.708333	0.370006	0.833571	0.437223	0.991373					185.736	553.113	843.125	849.212	3.24671
0.259036	0.585663	0.275206	0.624012	0.312619	0.707825	0.370323	0.83369	0.43754	0.991379					63.116	111.202	64.5829	15.3541	9.37548
0.259036	0.585244	0.275206	0.623563	0.312619	0.707317	0.370323	0.833096	0.437857	0.991385					814.03	164.809	172.226	199.123	9.41604
0.259036	0.584825	0.275206	0.623116	0.312619	0.70681	0.37064	0.833215	0.438174	0.991392					419.174	1.60692	411.537	423.147	234.293
0.259036	0.584406	0.275523	0.623386	0.312619	0.706304	0.370958	0.833333	0.438491	0.991398					705.362	4.01949	4.62935	7.7885	0.768829
0.259036	0.583989	0.275523	0.622939	0.312936	0.706514	0.370958	0.83274	0.438808	0.991404					131.559	148.403	782.177	781.589	6.53203
0.259036	0.583571	0.275523	0.622493	0.312936	0.706009	0.371275	0.832859	0.439125	0.99141					709.478	361.74	361.161	2.49683	8.09955
0.259353	0.583869	0.275523	0.622047	0.312936	0.705504	0.371592	0.832978	0.439442	0.991416					451.282	948.78	885.298	364.573	5.77971
0.259353	0.583452	0.275523	0.621602	0.312936	0.705	0.371909	0.833097	0.439759	0.991422					1.42126	4.21067	2.66932	479.763	231.775
0.259353	0.583036	0.27584	0.621873	0.312936	0.704497	0.372226	0.833215	0.440076	0.991429					956.289	12.6421	13.0741	944.395	2.28888
0.259353	0.582621	0.27584	0.621429	0.312936	0.703994	0.372226	0.832624	0.440393	0.991435					315.693	176.252	9.06524	6.70287	1.04619
0.259353	0.582206	0.27584	0.620985	0.313253	0.704205	0.372226	0.832034	0.44071	0.991441					622.108	38.5564	101.102	7.98826	7.40184
0.259353	0.581792	0.27584	0.620542	0.313253	0.703704	0.372226	0.831445	0.441027	0.991447					154.984	158.087	158.728	5.74156	1.70641
0.25967	0.58209	0.27584	0.6201	0.313253	0.703203	0.372543	0.831564	0.441344	0.991453					499.407	3.87948	399.784	229.437	8.75561
0.259987	0.582386	0.276157	0.62037	0.313253	0.702703	0.37286	0.831683	0.441661	0.991459					298.37	46.8884	256.033	4.61545	1.31753
0.259987	0.581973	0.276157	0.619929	0.313253	0.702203	0.37286	0.831095	0.441978	0.991465					429.488	32.6791	409.895	29.9861	6.26614
0.259987	0.58156	0.276474	0.620199	0.313253	0.701705	0.373177	0.831215	0.442295	0.991471					188.188	413.633	329.721	20.5171	10.2327
0.259987	0.581148	0.276474	0.619758	0.313253	0.701207	0.373177	0.830628	0.442613	0.991477					193.318	193.631	69.6449	805.967	21.4965
0.259987	0.580737	0.276791	0.620028	0.313253	0.700709	0.373177	0.830042	0.44293	0.991483					707.74	710.261	168.632	5.66235	3.16443
0.260304	0.581033	0.276791	0.619588	0.313253	0.700213	0.373177	0.829457	0.443247	0.991489					303.908	46.5241	40.3692	12.0068	4.13853
0.260621	0.58133	0.277108	0.619858	0.313253	0.699717	0.373177	0.828873	0.443564	0.991495					8.89261	217.7	40.7315	58.6453	5.8221
0.260621	0.580919	0.277108	0.619419	0.313253	0.699222	0.373494	0.828994	0.443881	0.991501					5.97264	8.49917	9.97201	7.61919	1.27399
0.260621	0.580508	0.277108	0.61898	0.313253	0.698727	0.373811	0.829114	0.444198	0.991507					3.06643	2.33161	2.07407	3.39688	1.60826
0.260621	0.580099	0.277425	0.61925	0.31357	0.69894	0.374128	0.829234	0.444515	0.991513					707.523	3.4444	2.31165	184.252	1.05416
0.260621	0.57969	0.277425	0.618812	0.31357	0.698446	0.374128	0.828652	0.444832	0.991519					17.3693	629.948	19.8695	176.836	6.07573
0.260621	0.579281	0.277425	0.618375	0.31357	0.697953	0.374128	0.82807	0.445149	0.991525					387.8	114.589	56.4987	10.3709	2.26021
0.260621	0.578873	0.277425	0.617938	0.31357	0.697461	0.374128	0.827489	0.445466	0.991531					497.916	1.48783	8.56152	356.611	1.55816
0.260621	0.578466	0.277425	0.617502	0.313887	0.697674	0.374445	0.82761	0.445783	0.991537					8.27733	14.8565	15.3718	8.9844	8.97774
0.260621	0.578059	0.277743	0.617772	0.314204	0.697887	0.374762	0.827731	0.4461	0.991543					3.28266	4.85072	9.52021	3.80745	1.48997
0.260621	0.577653	0.277743	0.617336	0.314521	0.6981	0.374762	0.827152	0.4461	0.990845					553.332	412.467	363.221	633.934	2.48694
0.260621	0.577247	0.277743	0.616901	0.314838	0.698312	0.374762	0.826573	0.446417	0.990852					118.878	6.01093	10.3144	11.9112	5.00876
0.260621	0.576842	0.27806	0.617171	0.314838	0.697822	0.375079	0.826695	0.446734	0.990858					597.078	362.445	361.139	3.81924	3.60282
0.260621	0.576438	0.27806	0.616737	0.315155	0.698034	0.375396	0.826816	0.447051	0.990864					546.262	2.65449	417.907	358.459	2.90233
0.260938	0.576734	0.27806	0.616304	0.315155	0.697544	0.375713	0.826936	0.447368	0.990871					532.268	265.112	607.277	1.85008	1.83991
0.260938	0.576331	0.278377	0.616573	0.315155	0.697055	0.37603	0.827057	0.447685	0.990877					5.41184	7.27742	3.01166	502.092	3.31212
0.260938	0.575927	0.278377	0.61614	0.315155	0.696566	0.37603	0.826481	0.447685	0.990182					2.86244	0.965582	3.4822	2.2925	2.68685
0.260938	0.575524	0.278377	0.615708	0.315155	0.696078	0.37603	0.825905	0.448003	0.990189					8.384	7.64365	21.4122	5.35143	1.07642
0.261256	0.575821	0.278377	0.615277	0.315155	0.695591	0.376347	0.826026	0.44832	0.990196					335.249	332.349	336.111	428.189	1.93823
0.261573	0.576117	0.278694	0.615546	0.315472	0.695804	0.376665	0.826147	0.448637	0.990203					298.535	3.94889	4.45546	4.99464	2.92093
0.261573	0.575715	0.278694	0.615115	0.315472	0.695318	0.376982	0.826268	0.448954	0.99021					710.874	152.727	709.172	33.6924	1.92507
0.261573	0.575314	0.279011	0.615385	0.315789	0.695531	0.377299	0.826389	0.449271	0.990217					39.2364	35.395	36.2329	22.0863	3.17565
0.261573	0.574913	0.279011	0.614955	0.316107	0.695743	0.377299	0.825815	0.449588	0.990223					325.341	605.254	633.672	222.661	57.5947
0.261573	0.574513	0.279011	0.614525	0.316424	0.695955	0.377616	0.825936	0.449905	0.99023					177.047	35.6043	30.7589	21.7761	7.26931
0.26189	0.574809	0.279328	0.614794	0.316424	0.69547	0.377933	0.826057	0.450222	0.990237					417.546	42.1464	691.737	0.631941	3.77268
0.26189	0.574409	0.279645	0.615063	0.316424	0.694986	0.377933	0.825485	0.450539	0.990244					192.288	2.63977	5.48655	197.022	1.48007
0.26189	0.57401	0.279645	0.614634	0.316741	0.695198	0.377933	0.824913	0.450856	0.990251					393.46	367.051	402.623	3.165	3.66536
0.262207	0.574306	0.279645	0.614206	0.316741	0.694715	0.377933	0.824343	0.451173	0.990257					217.306	156.032	13.2414	166.708	1.16005
0.262207	0.573907	0.279645	0.613779	0.316741	0.694232	0.377933	0.823773	0.45149	0.990264					301.785	45.7277	3.57285	635.879	3.14777
0.262207	0.573509	0.279962	0.614047	0.317058	0.694444	0.377933	0.823204	0.451807	0.990271					41.5245	32.2402	170.913	47.7072	3.51838
0.262207	0.573112	0.279962	0.613621	0.317058	0.693963	0.377933	0.822636	0.452124	0.990278					29.4398	157.89	175.922	29.5592	26.673
0.262207	0.572715	0.279962	0.613194	0.317058	0.693481	0.37825	0.822759	0.452441	0.990285					705.247	364.92	47.6316	668.937	0.765279
0.262207	0.572318	0.280279	0.613463	0.317375	0.693694	0.378567	0.822881	0.452441	0.989598					712.827	152.069	711.709	134.148	2.95662
0.262524	0.572614	0.280596	0.613731	0.317375	0.693213	0.378884	0.823003	0.452758	0.989605					567.34	628.464	260.266	2.48893	2.02633
0.262524	0.572218	0.280596	0.613306	0.317692	0.693426	0.379201	0.823125	0.453075	0.989612					706.272	156.752	157.143	154.671	2.09089
0.262524	0.571823	0.280596	0.612881	0.317692	0.692946	0.379518	0.823246	0.453393	0.989619					34.0945	26.9178	321.711	17.8168	27.004
0.262524	0.571429	0.280913	0.613149	0.317692	0.692467	0.379835	0.823368	0.45371	0.989627					2.68753	5.42027	5.70187	5.05689	1.26577
0.262524	0.571034	0.280913	0.612725	0.317692	0.691989	0.380152	0.823489	0.454027	0.989634					704.347	368.142	49.7417	671.721	3.45691
0.262524	0.570641	0.280913	0.612301	0.318009	0.692202	0.380469	0.82361	0.454027	0.98895					711.991	712.753	709.847	42.9059	3.98368
0.262524	0.570248	0.280913	0.611878	0.318326	0.692414	0.380786	0.823731	0.454344	0.988958					398.859	942.016	68.582	335.406	6.98581
0.262524	0.569855	0.280913	0.611456	0.318643	0.692626	0.381103	0.823852	0.454661	0.988966					39.2318	35.5729	32.1496	25.7135	4.69541
0.262841	0.570151	0.28123	0.611724	0.318643	0.692149	0.381103	0.823288	0.454978	0.988973					160.698	151.315	154.941	155.27	3.77223
0.262841	0.569759	0.281547	0.611992	0.318643	0.691672	0.38142	0.823409	0.455295	0.988981					44.7469	937.038	937.246	46.3902	3.90422
0.262841	0.569368	0.281547	0.61157	0.318643	0.691197	0.381737	0.823529	0.455612	0.988988					2.19338	7.34184	3.02571	0.728789	2.45896
0.262841	0.568977	0.281864	0.611838	0.31896	0.691409	0.381737	0.822967	0.455929	0.988996					3.7626	220.017	481.072	75.7326	7.98811
0.262841	0.568587	0.281864	0.611417	0.31896	0.690934	0.382055	0.823087	0.456246	0.989003					339.57	336.517	13.3859	13.9938	7.0855
0.262841	0.568197	0.281864	0.610997	0.31896	0.69046	0.382055	0.822526	0.456563	0.989011					521.854	402.334	483.279	849.93	5.9378
0.262841	0.567808	0.281864	0.610577	0.31896	0.689986	0.382372	0.822647	0.45688	0.989019					684.926	684.591	12.8289	7.91425	8.84721
0.262841	0.56742	0.281864	0.610158	0.319277	0.690199	0.382689	0.822768	0.457197	0.989026					540.892	594.827	604.63	12.7099	3.31212
0.262841	0.567031	0.281864	0.609739	0.319277	0.689726	0.383006	0.822888	0.457514	0.989034					369.337	370.374	679.781	725.978	4.61733
0.263158	0.567327	0.281864	0.609321	0.319277	0.689254	0.383323	0.823009	0.457831	0.989041					35.1421	34.6465	30.2386	23.4988	0.477828
0.263158	0.56694	0.281864	0.608904	0.319277	0.688782	0.383323	0.822449	0.458148	0.989049					3.04744	4.44558	3.56466	3.22232	4.05727
0.263475	0.567235	0.281864	0.608487	0.319277	0.688312	0.38364	0.82257	0.458465	0.989056					11.6883	8.94183	10.3405	4.55575	8.0723
0.263475	0.566849	0.282181	0.608755	0.319277	0.687842	0.38364	0.822011	0.458782	0.989064					160.509	151.749	156.849	155.602	2.31654
0.263792	0.567144	0.282181	0.608339	0.319594	0.688055	0.383957	0.822132	0.4591	0.989071					373.363	4.18461	3.55673	1.98248	2.75772
0.263792	0.566757	0.282181	0.607923	0.319594	0.687585	0.384274	0.822252	0.459417	0.989078					305.047	485.199	249.384	173.353	2.36264
0.264109	0.567052	0.282181	0.607509	0.319911	0.687798	0.384591	0.822373	0.459734	0.989086					69.7616	11.914	11.1023	116.915	3.08843
0.264109	0.566667	0.282181	0.607094	0.319911	0.68733	0.384908	0.822493	0.460051	0.989093					33.4381	33.0402	27.8859	18.3986	3.75943
0.264109	0.566281	0.282498	0.607362	0.319911	0.686862	0.384908	0.821936	0.460368	0.989101					719.15	2.64465	2.92107	3.08853	3.54346
0.264109	0.565897	0.282815	0.607629	0.319911	0.686395	0.385225	0.822057	0.460685	0.989108					15.4886	13.5988	11.4202	15.0477	10.3914
0.264109	0.565513	0.282815	0.607216	0.320228	0.686608	0.385542	0.822177	0.461002	0.989116					5.88368	2.60751	3.53362	2.61088	0.976667
0.264109	0.565129	0.282815	0.606803	0.320228	0.686141	0.385542	0.821622	0.461319	0.989123					11.3919	5.97609	7.87741	3.19536	6.71462
0.264109	0.564746	0.283133	0.60707	0.320228	0.685675	0.385859	0.821742	0.461636	0.98913					25.0354	19.0894	17.4287	17.3331	9.94826
0.264109	0.564363	0.283133	0.606658	0.320545	0.685889	0.386176	0.821862	0.461953	0.989138					257.527	154.622	8.06353	153.582	2.24284
0.264109	0.563981	0.28345	0.606925	0.320862	0.686102	0.386176	0.821308	0.46227	0.989145					416.687	301.166	416.208	2.35566	3.23082
0.264109	0.563599	0.28345	0.606513	0.320862	0.685637	0.386493	0.821429	0.462587	0.989153					511.505	208.733	663.792	258.11	5.82318
0.264109	0.563218	0.283767	0.60678	0.321179	0.68585	0.38681	0.821549	0.462904	0.98916					19.1457	14.698	16.7893	15.9244	17.2585
0.264109	0.562838	0.284084	0.607046	0.321497	0.686062	0.38681	0.820996	0.463221	0.989167					313.698	173.175	26.6083	17.0022	3.6512
0.264109	0.562458	0.284401	0.607312	0.321497	0.685598	0.38681	0.820444	0.463538	0.989175					7.53692	8.32704	10.9865	489.019	2.29482
0.264109	0.562078	0.284401	0.606901	0.321814	0.685811	0.387127	0.820565	0.463855	0.989182					9.03435	15.6437	14.2921	13.3587	6.5533
0.264109	0.561699	0.284718	0.607167	0.322131	0.686023	0.387445	0.820685	0.464172	0.989189					5.27758	2.86614	2.89923	1.88626	1.6181
0.264109	0.561321	0.285035	0.607432	0.322131	0.68556	0.387762	0.820805	0.464172	0.988521					725.051	618.383	189.777	12.7726	1.6276
0.264109	0.560943	0.285352	0.607698	0.322131	0.685098	0.387762	0.820255	0.46449	0.988529					6.31317	216.08	38.7848	2.55091	4.23407
0.264109	0.560565	0.285352	0.607287	0.322131	0.684636	0.388079	0.820375	0.464807	0.988537					497.502	208.762	383.86	73.1552	5.16319
0.264109	0.560188	0.285352	0.606878	0.322448	0.684848	0.388396	0.820496	0.465124	0.988544					454.159	43.7054	43.0873	37.0583	1.53368
0.264109	0.559812	0.285352	0.606469	0.322765	0.685061	0.388713	0.820616	0.465441	0.988552					6.52441	6.85922	4.98947	3.57651	0.670566
0.264426	0.560107	0.285669	0.606734	0.322765	0.6846	0.388713	0.820067	0.465758	0.98856					179.686	648.718	653.206	40.7557	6.18504
0.264743	0.560403	0.285986	0.606999	0.322765	0.68414	0.38903	0.820187	0.465758	0.987895					649.11	897.874	631.605	5.10626	3.15998
0.26506	0.560698	0.285986	0.60659	0.322765	0.68368	0.389347	0.820307	0.466075	0.987903					421.972	422.035	422.719	4.06312	3.82859
0.26506	0.560322	0.285986	0.606183	0.323082	0.683893	0.389664	0.820427	0.466392	0.987911					850.534	277.245	848.582	7.29443	8.81349
0.26506	0.559946	0.285986	0.605776	0.323082	0.683434	0.389664	0.81988	0.466709	0.987919					251.228	109.604	18.2247	29.4744	5.11567
0.26506	0.559572	0.285986	0.605369	0.323399	0.683646	0.389981	0.82	0.467026	0.987928					4.33579	4.6346	7.04044	7.01638	6.71625
0.265377	0.559866	0.285986	0.604963	0.323399	0.683188	0.390298	0.82012	0.467026	0.987265					5.97855	5.33257	9.90375	4.88226	1.39782
0.265377	0.559492	0.285986	0.604558	0.323716	0.6834	0.390615	0.82024	0.467026	0.986604					5.49976	1.65102	2.92336	2.89053	1.18579
0.265377	0.559118	0.285986	0.604153	0.324033	0.683612	0.390615	0.819694	0.467026	0.985944					1.63003	1.97197	2.3631	1.21115	0.693282
0.265377	0.558745	0.285986	0.603748	0.324033	0.683155	0.390932	0.819814	0.467343	0.985953					5.06758	427.79	2.43649	3.55012	2.85142
0.265377	0.558372	0.285986	0.603344	0.32435	0.683367	0.391249	0.819934	0.46766	0.985963					4.2555	4.60098	5.86638	1.31571	2.86199
0.265377	0.558	0.286303	0.60361	0.32435	0.682911	0.391566	0.820053	0.467977	0.985972					6.78638	10.4053	13.7066	505.31	4.46811
0.265377	0.557628	0.286303	0.603206	0.32435	0.682455	0.391883	0.820173	0.468294	0.985981					0.109653	0.689355	1.03725	1.7688	1.9801
0.265377	0.557257	0.286303	0.602804	0.324667	0.682667	0.3922	0.820292	0.468611	0.985991					142.733	158.061	158.81	155.619	3.59092
0.265377	0.556886	0.286303	0.602402	0.324984	0.682878	0.392517	0.820411	0.468928	0.986					160.644	157.219	161.015	156.233	3.86393
0.265377	0.556516	0.286303	0.602	0.325301	0.683089	0.392517	0.819868	0.469245	0.986009					272.625	151.999	156.237	7.56252	8.71152
0.265377	0.556146	0.286303	0.601599	0.325301	0.682635	0.392517	0.819325	0.469562	0.986019					567.052	556.986	494.561	411.064	0.349407
0.265377	0.555777	0.286303	0.601198	0.325618	0.682846	0.392834	0.819444	0.46988	0.986028					249.103	97.965	12.5336	30.5845	2.4211
0.265377	0.555408	0.286303	0.600798	0.325935	0.683056	0.393152	0.819564	0.470197	0.986037					7.22494	6.08664	7.67107	7.76537	3.32353
0.265694	0.555703	0.286303	0.600399	0.325935	0.682603	0.393152	0.819022	0.470514	0.986047					648.61	3.42762	102.419	1.89846	2.00939
0.265694	0.555335	0.286303	0.6	0.326252	0.682814	0.393469	0.819142	0.470831	0.986056					10.7393	8.42853	2.44305	13.5657	4.87661
0.265694	0.554967	0.286303	0.599602	0.326569	0.683024	0.393786	0.819261	0.471148	0.986065					716.415	718.646	715.366	554.11	5.71964
0.265694	0.5546	0.286303	0.599204	0.326569	0.682571	0.393786	0.818721	0.471465	0.986074					240.27	326.32	5.72064	2.67407	1.9886
0.265694	0.554233	0.286303	0.598806	0.326569	0.682119	0.393786	0.818182	0.471782	0.986083					566.682	612.131	528.801	25.2587	4.63046
0.265694	0.553866	0.286303	0.59841	0.326569	0.681668	0.394103	0.818302	0.472099	0.986093					7.1676	7.44703	8.02147	3.39297	1.44013
0.266011	0.554161	0.286303	0.598013	0.326569	0.681217	0.39442	0.818421	0.472416	0.986102					382.658	162.592	165.243	8.11451	0.621156
0.266328	0.554455	0.286303	0.597617	0.326569	0.680767	0.394737	0.81854	0.472733	0.986111					343.229	280.69	328.782	4.60042	1.09033
0.266328	0.55409	0.286303	0.597222	0.326569	0.680317	0.394737	0.818003	0.47305	0.98612					4.77333	4.67182	5.74828	4.1351	3.49773
0.266328	0.553724	0.286303	0.596827	0.326886	0.680528	0.395054	0.818122	0.473367	0.986129					569.917	538.373	494.89	410.719	0.564813
0.266328	0.55336	0.286303	0.596433	0.326886	0.680079	0.395371	0.818241	0.473684	0.986139					499.815	506.785	493.917	221.712	2.39357
0.266328	0.552995	0.28662	0.5967	0.326886	0.679631	0.395688	0.818361	0.474001	0.986148					382.468	326.066	212.176	3.90708	4.87796
0.266328	0.552632	0.286937	0.596966	0.326886	0.679183	0.396005	0.81848	0.474318	0.986157					494.926	207.842	397.729	70.7801	5.96899
0.266328	0.552268	0.287254	0.597231	0.327204	0.679394	0.396322	0.818599	0.474635	0.986166					701.468	657.558	35.762	22.5748	5.37238
0.266328	0.551905	0.287254	0.596838	0.327204	0.678947	0.396639	0.818717	0.474952	0.986175					342.01	8.05486	331.887	487.811	0.664337
0.266328	0.551543	0.287254	0.596445	0.327204	0.678501	0.396956	0.818836	0.475269	0.986184					2.6369	3.06008	3.78172	4.20055	1.71919
0.266328	0.551181	0.287254	0.596053	0.327521	0.678712	0.397273	0.818954	0.475587	0.986193					494.506	586.756	166.004	1.62163	1.74539
0.266328	0.55082	0.287254	0.595661	0.327521	0.678267	0.397273	0.818419	0.475904	0.986202					705.118	160.073	161.802	9.81437	1.99188
0.266328	0.550459	0.287571	0.595926	0.327521	0.677822	0.397273	0.817885	0.476221	0.986211					166.48	169.014	172.591	7.6309	2.97896
0.266328	0.550098	0.287888	0.596192	0.327521	0.677377	0.39759	0.818004	0.476221	0.985564					796.867	6.49772	6.3199	799.045	9.42924
0.266328	0.549738	0.287888	0.595801	0.327521	0.676933	0.397907	0.818123	0.476538	0.985574					33.8545	30.2353	91.1581	17.407	6.14936
0.266328	0.549379	0.287888	0.59541	0.327521	0.67649	0.398224	0.818241	0.476855	0.985583					260.38	264.268	3.78193	1.27944	4.25115
0.266328	0.54902	0.287888	0.59502	0.327521	0.676047	0.398542	0.818359	0.477172	0.985593					199.828	32.4743	198.362	124.406	13.5992
0.266328	0.548661	0.288205	0.595285	0.327838	0.676259	0.398859	0.818478	0.477489	0.985602					1.94514	1.93048	3.45819	3.68308	1.62109
0.266646	0.548956	0.288205	0.594895	0.328155	0.676471	0.399176	0.818596	0.477806	0.985612					396.366	362.718	740.774	145.535	147.877
0.266646	0.548598	0.288205	0.594506	0.328155	0.676029	0.399493	0.818713	0.478123	0.985621					165.426	166.267	169.201	720.808	5.31237
0.266646	0.54824	0.288205	0.594118	0.328155	0.675587	0.399493	0.818182	0.47844	0.98563					5.30531	329.105	5.12248	143.762	3.43392
0.266646	0.547883	0.288523	0.594383	0.328472	0.675799	0.39981	0.8183	0.478757	0.98564					733.43	553.761	755.416	12.4191	1.24153
0.266646	0.547526	0.288523	0.593995	0.328472	0.675359	0.400127	0.818418	0.479074	0.985649					1.12493	4.28469	2.50408	2.94658	4.24219
0.266646	0.54717	0.288523	0.593607	0.328789	0.67557	0.400444	0.818535	0.479391	0.985658					701.122	161.272	706.017	700.157	3.63508
0.266646	0.546814	0.288523	0.59322	0.328789	0.67513	0.400761	0.818653	0.479708	0.985668					708.494	708.493	706.264	37.6143	2.7057
0.266963	0.547109	0.288523	0.592834	0.329106	0.675342	0.400761	0.818123	0.480025	0.985677					732.348	6.86621	4.58207	12.1985	3.73815
0.266963	0.546753	0.288523	0.592448	0.329106	0.674902	0.401078	0.818241	0.480342	0.985686					474.197	466.136	473.977	144.771	3.34766
0.26728	0.547047	0.288523	0.592062	0.329423	0.675114	0.401078	0.817712	0.480659	0.985696					362.89	5.96482	3.83684	6.65498	11.0202
0.26728	0.546693	0.28884	0.592328	0.329423	0.674675	0.401078	0.817183	0.480977	0.985705					249.603	250.414	250.919	3.66275	2.01784
0.26728	0.546338	0.28884	0.591943	0.32974	0.674886	0.401395	0.817301	0.481294	0.985714					496.524	462.619	421.129	6.48875	0.455065
0.26728	0.545984	0.289157	0.592208	0.32974	0.674449	0.401712	0.817419	0.481611	0.985724					697.804	620.052	528.103	49.2807	74.2274
0.26728	0.545631	0.289157	0.591823	0.32974	0.674012	0.402029	0.817537	0.481928	0.985733					711.579	712.51	708.637	9.50469	0.671339
0.26728	0.545278	0.289157	0.59144	0.32974	0.673575	0.402346	0.817655	0.482245	0.985742					163.786	166.014	166.87	10.0681	2.70833
0.267597	0.545572	0.289157	0.591056	0.32974	0.673139	0.402663	0.817772	0.482562	0.985751					20.2266	232.363	279.742	272.942	1.29268
0.267597	0.54522	0.289157	0.590674	0.32974	0.672704	0.40298	0.817889	0.482879	0.985761					195.316	11.8809	771.671	768.068	2.79302
0.267597	0.544868	0.289157	0.590291	0.330057	0.672915	0.403297	0.818006	0.483196	0.98577					10.4595	12.0791	5.91301	7.00234	1.69833
0.267597	0.544516	0.289157	0.589909	0.330057	0.672481	0.403614	0.818123	0.483513	0.985779					15.3928	11.1999	186.223	0.878798	1.71559
0.267597	0.544165	0.289474	0.590175	0.330057	0.672046	0.403932	0.81824	0.48383	0.985788					591.64	469.639	506.538	222.708	4.02165
0.267597	0.543814	0.289474	0.589793	0.330374	0.672258	0.404249	0.818357	0.484147	0.985797					218.252	211.737	329.702	1.54481	1.01879
0.267597	0.543464	0.289474	0.589413	0.330691	0.672469	0.404566	0.818473	0.484147	0.985161					762.591	755.459	701.992	765.175	4.7859
0.267597	0.543115	0.289474	0.589032	0.330691	0.672036	0.404566	0.817949	0.484464	0.985171					709.973	711.622	708.143	10.2971	3.89453
0.267597	0.542765	0.289791	0.589297	0.330691	0.671603	0.404883	0.818065	0.484781	0.98518					10.7117	7.77627	4.83652	10.0249	5.01709
0.267597	0.542416	0.289791	0.588918	0.330691	0.671171	0.4052	0.818182	0.485098	0.98519					502.121	4.18773	3.51033	4.17704	1.18331
0.267597	0.542068	0.289791	0.588538	0.331008	0.671383	0.405517	0.818298	0.485415	0.985199					424.868	461.721	495.963	362.538	0.837049
0.267914	0.542362	0.289791	0.58816	0.331325	0.671594	0.405834	0.818414	0.485732	0.985209					627.796	523.092	425.431	620.62	622.537
0.267914	0.542014	0.290108	0.588424	0.331325	0.671162	0.406151	0.81853	0.486049	0.985219					409.711	3.92643	3.2424	9.67532	1.59893
0.267914	0.541667	0.290425	0.588689	0.331325	0.670732	0.406468	0.818646	0.486367	0.985228					272.466	274.584	272.785	1.22925	1.40608
0.267914	0.54132	0.290425	0.588311	0.331325	0.670301	0.406468	0.818124	0.486684	0.985237					578.207	474.956	515.451	521.798	4.25084
0.268231	0.541613	0.290425	0.587933	0.331325	0.669872	0.406785	0.81824	0.487001	0.985247					7.98504	9.69169	14.8161	8.13049	3.06028
0.268231	0.541267	0.290425	0.587556	0.331325	0.669443	0.407102	0.818356	0.487001	0.984615					618.898	617.177	103.034	21.9494	7.33356
0.268231	0.540921	0.290425	0.587179	0.331325	0.669014	0.407102	0.817834	0.487318	0.984625					10.0278	8.34108	10.2905	6.03839	3.15591
0.268231	0.540575	0.290742	0.587444	0.331325	0.668586	0.407419	0.81795	0.487635	0.984635					486.603	486.653	485.494	148.388	10.2922
0.268231	0.54023	0.290742	0.587068	0.331325	0.668159	0.407736	0.818066	0.487952	0.984645					355.46	5.99252	2.44253	486.497	1.25142
0.268231	0.539885	0.290742	0.586692	0.331325	0.667732	0.408053	0.818182	0.487952	0.984015					450.288	162.574	5.84332	8.10225	4.1293
0.268231	0.539541	0.291059	0.586957	0.331642	0.667944	0.40837	0.818297	0.488269	0.984026					398.27	110.39	107.072	6.55968	6.24855
0.268231	0.539197	0.291376	0.58722	0.331642	0.667518	0.408687	0.818413	0.488586	0.984036					10.5082	8.96493	221.346	4.58515	8.06391
0.268231	0.538854	0.291693	0.587484	0.331642	0.667092	0.408687	0.817893	0.488903	0.984046					598.753	601.106	513.218	280.779	1.72919
0.268231	0.538511	0.291693	0.587109	0.331642	0.666667	0.409004	0.818009	0.48922	0.984056					1.82243	1.11335	1.32954	6.64424	0.820377
0.268231	0.538168	0.291693	0.586735	0.331642	0.666242	0.409321	0.818124	0.489537	0.984066					275.184	290.009	279.275	0.946404	1.54938
0.268231	0.537826	0.29201	0.586998	0.331642	0.665818	0.409639	0.818239	0.489537	0.983439					203.678	208.036	205.421	806.631	118.147
0.268231	0.537484	0.29201	0.586624	0.331642	0.665394	0.409956	0.818354	0.489854	0.98345					578.751	524.68	522.517	3.43467	2.44936
0.268231	0.537143	0.292327	0.586887	0.331642	0.664971	0.410273	0.818469	0.490171	0.983461					16.252	23.0352	22.4563	18.2769	15.2417
0.268231	0.536802	0.292644	0.58715	0.331642	0.664549	0.41059	0.818584	0.490488	0.983471					24.4661	26.8057	13.757	13.7709	10.3929
0.268231	0.536462	0.292961	0.587413	0.331642	0.664127	0.410907	0.818699	0.490805	0.983482					492.882	7.16011	481.421	9.366	9.36039
0.268548	0.536755	0.292961	0.587039	0.331959	0.66434	0.411224	0.818813	0.491122	0.983492					50.1995	513.938	519.067	10.8965	11.2691
0.268548	0.536415	0.292961	0.586667	0.331959	0.663919	0.411224	0.818297	0.491439	0.983503					8.06126	217.393	36.188	2.53952	7.20998
0.268548	0.536076	0.292961	0.586294	0.331959	0.663498	0.411541	0.818411	0.491756	0.983513					504.96	215.981	389.267	273.445	7.38124
0.268865	0.536369	0.293278	0.586557	0.331959	0.663078	0.411858	0.818526	0.492074	0.983523					1.77277	2.99843	1.60537	2.92489	4.16787
0.268865	0.53603	0.293595	0.586819	0.332276	0.663291	0.412175	0.81864	0.492391	0.983534					8.75748	674.352	721.105	14.3536	3.74137
0.268865	0.535692	0.293595	0.586447	0.332594	0.663504	0.412492	0.818754	0.492708	0.983544					595.39	514.764	508.911	223.157	3.07082
0.268865	0.535354	0.293595	0.586076	0.332594	0.663085	0.412809	0.818868	0.493025	0.983555					274.893	8.79297	4.35511	222.141	3.60363
0.268865	0.535016	0.293595	0.585705	0.332911	0.663298	0.413126	0.818982	0.493342	0.983565					594.55	8.07299	5.53248	120.099	1.07193
0.268865	0.534678	0.293595	0.585335	0.332911	0.662879	0.413126	0.818467	0.493659	0.983575					694.745	530.151	523.099	529.388	75.6127
0.268865	0.534342	0.293595	0.584965	0.332911	0.662461	0.413126	0.817954	0.493976	0.983586					257.427	5.48256	638.033	142.748	1.77894
0.268865	0.534005	0.293595	0.584596	0.332911	0.662043	0.413443	0.818068	0.494293	0.983596					221.036	217.9	376.816	272.508	4.95094
0.268865	0.533669	0.293595	0.584227	0.332911	0.661626	0.41376	0.818182	0.49461	0.983607					14.1533	481.285	5.13902	8.55016	4.25675
0.268865	0.533333	0.293912	0.584489	0.332911	0.661209	0.414077	0.818296	0.494927	0.983617					23.8799	22.5402	753.494	96.8183	6.74378
0.269182	0.533627	0.293912	0.584121	0.333228	0.661422	0.414394	0.81841	0.495244	0.983627					708.546	791.807	614.279	116.466	4.73978
0.269182	0.533291	0.293912	0.583753	0.333545	0.661635	0.414394	0.817897	0.495561	0.983638					708.594	522.479	523.061	584.526	116.114
0.269182	0.532957	0.29423	0.584015	0.333862	0.661848	0.414711	0.818011	0.495878	0.983648					493.391	10.0025	432.97	7.81087	6.95184
0.269182	0.532622	0.29423	0.583648	0.333862	0.661432	0.415029	0.818125	0.496195	0.983658					222.864	380.738	427.111	10.7265	5.2619
0.269182	0.532288	0.294547	0.583909	0.333862	0.661017	0.415346	0.818239	0.496512	0.983668					13.8482	427.506	19.8297	44.894	7.51833
0.269499	0.532581	0.294547	0.583543	0.333862	0.660602	0.415663	0.818352	0.496829	0.983679					721.899	6.80675	532.724	1.2945	1.75871
0.269499	0.532248	0.294547	0.583176	0.334179	0.660815	0.41598	0.818465	0.497146	0.983689					239.256	244.614	9.24975	10.5159	12.4168
0.269499	0.531915	0.294547	0.582811	0.334179	0.660401	0.41598	0.817955	0.497464	0.983699					750.123	764.22	115.313	60.9085	7.92359
0.269499	0.531582	0.294547	0.582445	0.334179	0.659987	0.41598	0.817445	0.497781	0.983709					489.962	228.843	513.047	3.96833	0.34884
0.269499	0.53125	0.294547	0.58208	0.334179	0.659574	0.416297	0.817559	0.498098	0.983719					434.255	53.6525	687.843	63.204	10.0498
0.269499	0.530918	0.294547	0.581716	0.334179	0.659162	0.416297	0.81705	0.498415	0.98373					12.4568	9.72149	9.47082	10.4103	6.16511
0.269499	0.530587	0.294547	0.581352	0.334179	0.65875	0.416614	0.817164	0.498732	0.98374					573.315	702.812	269.299	4.46385	3.42011
0.269499	0.530256	0.294864	0.581614	0.334179	0.658339	0.416614	0.816656	0.499049	0.98375					832.913	833.715	837.173	832.445	29.3562
0.269499	0.529925	0.294864	0.58125	0.334496	0.658552	0.416931	0.81677	0.499366	0.98376					583.071	80.1537	2.87061	2.67172	2.6208
0.269499	0.529595	0.294864	0.580887	0.334813	0.658765	0.416931	0.816263	0.499683	0.98377					322.62	260.275	686.31	115.036	1.68384
0.269499	0.529265	0.295181	0.581149	0.334813	0.658354	0.417248	0.816377	0.5	0.98378					2.55515	1.65345	2.13542	0.960499	0.680968
0.269816	0.529558	0.295498	0.58141	0.334813	0.657944	0.417565	0.816491	0.500317	0.983791					662.145	108.391	401.68	4.51771	1.4993
0.269816	0.529229	0.295498	0.581047	0.334813	0.657534	0.417882	0.816605	0.500634	0.983801					919.366	761.05	761.217	111.245	2.35476
0.269816	0.5289	0.295498	0.580685	0.334813	0.657125	0.418199	0.816718	0.500951	0.983811					917.181	937.214	929.672	100.349	3.74766
0.269816	0.528571	0.295498	0.580324	0.33513	0.657338	0.418516	0.816832	0.501268	0.983821					756.269	754.424	526.516	130.963	0.88903
0.269816	0.528243	0.295815	0.580585	0.33513	0.65693	0.418833	0.816945	0.501585	0.983831					404.171	229.906	110.409	475.443	5.54343
0.269816	0.527916	0.296132	0.580846	0.33513	0.656522	0.41915	0.817058	0.501902	0.983841					8.06525	3.91283	4.74863	7.60994	4.57901
0.269816	0.527588	0.296449	0.581106	0.33513	0.656114	0.41915	0.816553	0.502219	0.983851					383.731	702.694	813.886	8.88365	117.604
0.269816	0.527261	0.296766	0.581366	0.33513	0.655707	0.41915	0.816049	0.502536	0.983861					535.112	228.897	714.982	5.16309	3.68745
0.269816	0.526935	0.297083	0.581626	0.335447	0.655921	0.41915	0.815546	0.502536	0.983251					10.2894	12.8766	6.79245	10.1732	4.62054
0.269816	0.526609	0.297083	0.581266	0.335447	0.655514	0.419467	0.81566	0.502854	0.983261					618.484	489.995	526.385	494.574	11.2627
0.269816	0.526283	0.2974	0.581525	0.335447	0.655108	0.419467	0.815157	0.503171	0.983271					522.437	516.754	516.522	528.889	72.5206
0.269816	0.525958	0.2974	0.581165	0.335447	0.654703	0.419467	0.814655	0.503488	0.983282					487.678	397.968	61.6434	72.879	12.7323
0.269816	0.525633	0.2974	0.580805	0.335764	0.654917	0.419784	0.814769	0.503805	0.983292					694.578	543.274	548.526	586.862	75.033
0.269816	0.525309	0.2974	0.580446	0.336081	0.65513	0.420101	0.814883	0.504122	0.983302					516.305	515.368	511.168	285.696	1.09729
0.269816	0.524985	0.2974	0.580087	0.336398	0.655343	0.420419	0.814997	0.504439	0.983313					793.192	795.965	790.832	132.635	8.26691
0.269816	0.524661	0.2974	0.579728	0.336715	0.655556	0.420419	0.814496	0.504756	0.983323					436.548	423.067	418.324	42.3129	10.6339
0.270133	0.524954	0.297717	0.579988	0.336715	0.655151	0.420736	0.81461	0.504756	0.982716					417.269	52.2615	684.472	8.95428	10.7243
0.270133	0.524631	0.298034	0.580247	0.336715	0.654747	0.421053	0.814724	0.505073	0.982727					730.657	473.836	479.428	475.237	7.57073
0.270133	0.524308	0.298351	0.580506	0.336715	0.654344	0.421053	0.814224	0.50539	0.982737					975.39	979.795	976.584	756.626	4.22022
0.270133	0.523985	0.298668	0.580764	0.337032	0.654557	0.421053	0.813725	0.505707	0.982748					507.011	201.267	397.602	267.571	6.45924
0.270133	0.523663	0.298985	0.581023	0.337032	0.654154	0.42137	0.81384	0.506024	0.982759					449.36	447.512	444.543	355.102	4.45898
0.270133	0.523342	0.298985	0.580665	0.337032	0.653752	0.421687	0.813953	0.506341	0.982769					701.634	436.547	434.788	46.8919	23.7412
0.27045	0.523634	0.298985	0.580308	0.337032	0.65335	0.421687	0.813456	0.506658	0.98278					328.351	4.87321	400.602	6.05402	1.92158
0.27045	0.523313	0.298985	0.579951	0.337349	0.653563	0.422004	0.81357	0.506975	0.98279					285.133	6.49457	8.15222	4.9163	9.78114
0.27045	0.522992	0.299302	0.580209	0.337349	0.653161	0.422004	0.813073	0.507292	0.982801					274.682	3.41769	6.9109	5.54493	5.43741
0.270767	0.523284	0.29962	0.580467	0.337349	0.652761	0.422321	0.813187	0.507609	0.982812					185.006	278.073	664.314	77.453	2.83099
0.270767	0.522964	0.299937	0.580724	0.337349	0.652361	0.422321	0.812691	0.507609	0.982209					555.015	4.24251	446.144	5.74961	7.16031
0.270767	0.522644	0.300254	0.580982	0.337349	0.651961	0.422638	0.812805	0.507926	0.982219					769.239	2.59957	858.139	6.10057	2.10767
0.270767	0.522324	0.300254	0.580625	0.337666	0.652174	0.422955	0.812919	0.508244	0.98223					524.207	524.588	514.056	260.131	79.4853
0.270767	0.522005	0.300254	0.58027	0.337666	0.651775	0.422955	0.812424	0.508561	0.982241					367.744	263.917	741.658	791.134	20.9095
0.270767	0.521686	0.300254	0.579914	0.337666	0.651376	0.423272	0.812538	0.508878	0.982252					3.10319	718.709	2.46667	0.892283	1.04311
0.270767	0.521368	0.300254	0.579559	0.337666	0.650978	0.423589	0.812652	0.509195	0.982263					578.397	524.395	522.753	527.268	72.1394
0.270767	0.521049	0.300254	0.579205	0.337666	0.65058	0.423906	0.812766	0.509512	0.982274					773.871	456.822	457.339	65.6758	94.6948
0.271084	0.521341	0.300254	0.578851	0.337666	0.650183	0.423906	0.812272	0.509829	0.982285					496.791	619.804	4.60654	8.99043	5.03599
0.271084	0.521024	0.300254	0.578497	0.337666	0.649786	0.423906	0.811779	0.510146	0.982295					203.071	757.709	162.24	7.36328	3.53507
0.271084	0.520706	0.300254	0.578144	0.337984	0.65	0.423906	0.811286	0.510463	0.982306					779.663	776.689	796.567	775	5.93536
0.271401	0.520998	0.300254	0.577791	0.337984	0.649604	0.423906	0.810794	0.510463	0.981707					13.4882	12.9499	12.0715	14.498	10.1905
0.271401	0.520681	0.300254	0.577439	0.337984	0.649208	0.424223	0.810909	0.51078	0.981718					531.481	4.66566	245.958	114.397	2.92579
0.271401	0.520365	0.300254	0.577087	0.338301	0.649422	0.42454	0.811024	0.511097	0.98173					719.56	699.435	578.43	124.091	4.21922
0.271401	0.520049	0.300254	0.576736	0.338301	0.649027	0.424857	0.811138	0.511414	0.981741					350.707	32.9521	25.8187	17.3505	7.43577
0.271401	0.519733	0.300254	0.576385	0.338301	0.648632	0.425174	0.811252	0.511414	0.981144					220.671	9.02894	3.6125	1.84926	1.06162
0.271401	0.519417	0.300254	0.576034	0.338301	0.648238	0.425491	0.811366	0.511731	0.981155					458.654	683.457	336.828	348.965	18.144
0.271401	0.519102	0.300254	0.575684	0.338301	0.647845	0.425808	0.81148	0.512048	0.981166					714.253	522.915	524.804	123.54	75.2781
0.271401	0.518788	0.300254	0.575334	0.338618	0.648058	0.426126	0.811594	0.512365	0.981178					173.455	12.8257	229.813	4.58967	1.72921
0.271401	0.518474	0.300254	0.574985	0.338618	0.647665	0.426126	0.811104	0.512682	0.981189					201.33	210.761	376.087	3.18215	2.50702
0.271401	0.51816	0.300254	0.574636	0.338618	0.647273	0.426126	0.810615	0.512999	0.981201					451.418	192.519	455.512	2.38357	2.30126
0.271401	0.517846	0.300254	0.574287	0.338618	0.646881	0.426443	0.810729	0.513316	0.981212					573.118	515.464	514.215	518.911	2.84966
0.271401	0.517533	0.300254	0.573939	0.338618	0.646489	0.426443	0.810241	0.513633	0.981224					386.815	625.83	183.242	12.7496	5.10438
0.271401	0.517221	0.300571	0.574197	0.338618	0.646098	0.42676	0.810355	0.513951	0.981235					9.85677	18.2271	17.1554	15.7141	16.4622
0.271401	0.516908	0.300571	0.57385	0.338618	0.645707	0.427077	0.810469	0.514268	0.981246					628.09	625.218	12.5327	12.0184	5.07226
0.271401	0.516596	0.300571	0.573503	0.338618	0.645317	0.427077	0.809982	0.514585	0.981258					387.431	9.49573	384.206	504.909	3.18847
0.271401	0.516285	0.300571	0.573156	0.338935	0.645531	0.427077	0.809495	0.514902	0.981269					774.001	772.016	791.825	107.993	10.5942
0.271718	0.516576	0.300571	0.57281	0.339252	0.645745	0.427394	0.80961	0.515219	0.98128					85.4482	77.4556	66.9638	33.09	0.723498
0.271718	0.516265	0.300571	0.572464	0.339252	0.645356	0.427711	0.809724	0.515536	0.981291					303.598	110.447	31.1448	20.2401	7.64824
0.271718	0.515954	0.300571	0.572118	0.339252	0.644967	0.428028	0.809838	0.515853	0.981303					4.49725	6.41714	5.55707	1.22169	3.00769
0.272036	0.516245	0.300888	0.572376	0.339252	0.644578	0.428345	0.809952	0.51617	0.981314					314.384	319.991	322.513	59.2632	9.93922
0.272036	0.515935	0.301205	0.572634	0.339252	0.64419	0.428662	0.810066	0.516487	0.981325					719.156	499.301	16.2703	500.626	7.2412
0.272036	0.515625	0.301205	0.572289	0.339252	0.643803	0.428979	0.81018	0.516804	0.981337					546.475	114.739	4.0956	1.91807	1.71607
0.272036	0.515315	0.301205	0.571945	0.339252	0.643416	0.428979	0.809695	0.517121	0.981348					463.12	294.323	318.91	138.497	3.23887
0.272036	0.515006	0.301205	0.5716	0.339252	0.643029	0.428979	0.809211	0.517121	0.980758					73.6591	4.27196	3.72104	4.49189	1.3728
0.272036	0.514697	0.301522	0.571858	0.339252	0.642643	0.429296	0.809325	0.517438	0.980769					806.293	807.065	804.724	125.186	4.59039
0.272036	0.514388	0.301522	0.571514	0.339252	0.642257	0.429613	0.809438	0.517755	0.980781					5.7712	18.1809	250.882	248.448	3.74621
0.272353	0.514679	0.301839	0.571772	0.339252	0.641872	0.42993	0.809552	0.518072	0.980792					11.3233	9.29818	13.6538	7.85769	5.68719
0.272353	0.514371	0.301839	0.571429	0.339569	0.642086	0.430247	0.809666	0.518389	0.980804					465.99	0.603368	3.13315	3.20064	3.08633
0.27267	0.514662	0.301839	0.571086	0.339569	0.641702	0.430247	0.809183	0.518706	0.980815					467.286	544.531	5.40244	1.28686	5.60829
0.27267	0.514354	0.301839	0.570743	0.339569	0.641317	0.430247	0.808701	0.519023	0.980827					3.68108	5.00417	4.82954	160.593	2.83623
0.27267	0.514047	0.301839	0.570401	0.339569	0.640934	0.430247	0.808219	0.519341	0.980838					4.94567	2.59637	5.92269	6.25791	2.35988
0.27267	0.51374	0.301839	0.57006	0.339569	0.64055	0.430564	0.808333	0.519341	0.980251					189.517	187.206	3.70475	4.63821	5.78011
0.27267	0.513433	0.301839	0.569719	0.339569	0.640167	0.430881	0.808447	0.519658	0.980263					552.61	620.982	608.365	204.454	14.3154
0.27267	0.513126	0.301839	0.569378	0.339886	0.640382	0.430881	0.807967	0.519975	0.980275					237.49	4.15593	4.61974	3.58649	1.66372
0.27267	0.512821	0.301839	0.569038	0.339886	0.64	0.431198	0.808081	0.520292	0.980287					313.654	14.6728	325.791	59.8106	6.2754
0.27267	0.512515	0.302156	0.569295	0.340203	0.640215	0.431516	0.808195	0.520609	0.980299					461.178	19.2182	25.5581	12.8396	7.51866
0.27267	0.51221	0.302156	0.568955	0.340203	0.639833	0.431833	0.808309	0.520926	0.98031					3.16575	5.14345	4.15415	5.6917	2.38853
0.272987	0.5125	0.302156	0.568616	0.340203	0.639452	0.43215	0.808422	0.521243	0.980322					2.35567	5.25428	3.30206	3.92114	0.943077
0.272987	0.512195	0.302156	0.568277	0.340203	0.639071	0.432467	0.808536	0.52156	0.980334					243.637	113.339	435.399	3.76831	2.52654
0.272987	0.511891	0.302156	0.567938	0.340203	0.63869	0.432784	0.808649	0.521877	0.980345					0.869451	2.33222	2.24194	0.560807	5.72346
0.272987	0.511586	0.302156	0.5676	0.340203	0.638311	0.433101	0.808763	0.522194	0.980357					865.667	805.587	869.987	121.713	1.7139
0.272987	0.511283	0.302156	0.567262	0.340203	0.637931	0.433418	0.808876	0.522511	0.980369					834.071	34.3	10.0418	66.4932	2.88348
0.272987	0.510979	0.302156	0.566924	0.340203	0.637552	0.433418	0.808397	0.522828	0.98038					97.9655	86.7108	716.756	91.8858	3.52921
0.272987	0.510676	0.302156	0.566587	0.340203	0.637173	0.433735	0.808511	0.523145	0.980392					4.36838	4.24072	3.51407	6.06014	2.97947
0.272987	0.510373	0.302473	0.566845	0.340203	0.636795	0.434052	0.808624	0.523462	0.980404					465.184	465.552	466.443	62.7129	132.386
0.272987	0.510071	0.302473	0.566508	0.340203	0.636418	0.434052	0.808146	0.523779	0.980415					466.71	622.485	317.909	6.87301	7.03008
0.272987	0.509769	0.302473	0.566172	0.34052	0.636633	0.434369	0.80826	0.524096	0.980427					10.5446	12.266	8.67483	10.2701	3.20159
0.272987	0.509467	0.302473	0.565836	0.34052	0.636256	0.434686	0.808373	0.524413	0.980439					697.757	479.54	7.79977	4.73434	7.0723
0.273304	0.509758	0.302473	0.565501	0.34052	0.635879	0.435003	0.808486	0.524731	0.98045					893.4	103.944	882.28	892.352	2.69201
0.273304	0.509456	0.302473	0.565166	0.340837	0.636095	0.43532	0.808598	0.525048	0.980462					2.9876	4.78517	3.39281	6.37766	0.974006
0.273304	0.509155	0.302473	0.564831	0.341154	0.63631	0.435637	0.808711	0.525365	0.980473					9.78085	576.732	516.388	9.11521	6.07222
0.273304	0.508855	0.302473	0.564497	0.341154	0.635934	0.435954	0.808824	0.525682	0.980485					51.7622	47.9763	47.5811	59.544	16.3512
0.273304	0.508555	0.302473	0.564163	0.341154	0.635558	0.436271	0.808936	0.525999	0.980496					838.148	837.578	832.334	92.4432	1.77656
0.273621	0.508844	0.302473	0.56383	0.341154	0.635183	0.436588	0.809048	0.526316	0.980508					407	3.96976	7.56066	3.63681	4.54885
0.273621	0.508544	0.302473	0.563497	0.341471	0.635398	0.436588	0.808573	0.526633	0.980519					405.412	108.321	104.945	15.5245	6.39077
0.273621	0.508245	0.30279	0.563754	0.341788	0.635613	0.436906	0.808685	0.52695	0.980531					838.455	64.929	175.094	67.2697	3.05255
0.273621	0.507946	0.30279	0.563422	0.342105	0.635828	0.436906	0.808211	0.527267	0.980542					614.351	13.0252	11.6158	12.2384	4.74104
0.273938	0.508235	0.30279	0.56309	0.342422	0.636042	0.437223	0.808324	0.527584	0.980554					627.651	33.5524	29.5908	6.82257	9.91338
0.273938	0.507937	0.30279	0.562758	0.342422	0.635668	0.437223	0.80785	0.527901	0.980565					631.75	631.609	624.444	260.136	4.34771
0.273938	0.507638	0.303107	0.563015	0.342739	0.635882	0.43754	0.807963	0.528218	0.980577					6.15824	4.64599	2.80014	3.82335	2.88099
0.273938	0.50734	0.303424	0.563273	0.342739	0.635509	0.43754	0.80749	0.528535	0.980588					40.7023	36.3678	33.6836	14.0508	8.7969
0.273938	0.507042	0.303424	0.562941	0.343056	0.635723	0.43754	0.807018	0.528852	0.9806					269.113	288.016	311.474	2.83529	5.37657
0.274255	0.507331	0.303424	0.56261	0.343056	0.635349	0.437857	0.80713	0.529169	0.980611					19.0662	19.1433	3.65251	4.96729	3.21151
0.274255	0.507034	0.303424	0.56228	0.343056	0.634977	0.438174	0.807243	0.529486	0.980622					554.3	133.418	681.732	130.889	24.8833
0.274255	0.506737	0.303424	0.56195	0.343056	0.634604	0.438174	0.806772	0.529486	0.980047					9.11846	10.7567	10.8878	5.25987	8.42142
0.274255	0.50644	0.303741	0.562207	0.343373	0.634818	0.438491	0.806884	0.529803	0.980059					271.812	281.93	312.359	5.22299	5.86905
0.274255	0.506144	0.303741	0.561877	0.343373	0.634446	0.438808	0.806997	0.53012	0.98007					467.057	312.612	317.685	622.554	7.32957
0.274255	0.505848	0.303741	0.561547	0.343373	0.634075	0.439125	0.80711	0.530438	0.980082					190.317	485.673	323.536	77.3227	4.27448
0.274255	0.505552	0.303741	0.561219	0.343691	0.634289	0.439442	0.807222	0.530755	0.980094					21.75	20.7068	22.1011	23.2366	5.98428
0.274255	0.505257	0.303741	0.56089	0.343691	0.633918	0.439442	0.806752	0.531072	0.980105					8.53622	8.23742	4.18848	758.884	2.85166
0.274255	0.504962	0.303741	0.560562	0.343691	0.633548	0.439442	0.806283	0.531389	0.980117					385.117	266.244	619.059	57.0926	6.29602
0.274255	0.504667	0.303741	0.560234	0.343691	0.633178	0.439759	0.806395	0.531389	0.979544					308.465	114.425	168.706	8.21015	5.46964
0.274255	0.504373	0.303741	0.559906	0.343691	0.632808	0.440076	0.806508	0.531706	0.979556					6.94001	4.3474	7.68184	7.64472	2.71509
0.274255	0.504079	0.303741	0.559579	0.343691	0.632439	0.440393	0.80662	0.532023	0.979568					294.174	96.8472	671.557	16.8845	4.12591
0.274255	0.503786	0.304058	0.559837	0.344008	0.632653	0.440393	0.806152	0.53234	0.97958					28.6961	173.146	127.087	45.8274	46.8422
0.274255	0.503492	0.304058	0.55951	0.344325	0.632867	0.440393	0.805684	0.532657	0.979592					12.8717	92.892	94.1501	15.997	10.6504
0.274255	0.5032	0.304058	0.559184	0.344325	0.632499	0.44071	0.805797	0.532974	0.979604					183.527	180.249	186.563	887.345	94.8712
0.274255	0.502907	0.304375	0.559441	0.344642	0.632712	0.441027	0.80591	0.533291	0.979616					6.36243	3.87475	3.10579	3.62177	3.63755
0.274255	0.502615	0.304375	0.559115	0.344642	0.632344	0.441344	0.806022	0.533608	0.979627					274.827	403.576	178.818	61.5225	16.8373
0.274572	0.502904	0.304375	0.558789	0.344642	0.631977	0.441661	0.806134	0.533925	0.979639					774.272	93.8776	101.114	1043.96	6.68878
0.274889	0.503192	0.304692	0.559046	0.344959	0.632191	0.441978	0.806246	0.534242	0.979651					3.32143	2.93245	2.03757	2.2208	2.73138
0.274889	0.5029	0.30501	0.559302	0.344959	0.631823	0.442295	0.806358	0.534242	0.979082					386.025	285.344	328.531	56.6059	8.40532
0.274889	0.502609	0.30501	0.558977	0.344959	0.631457	0.442613	0.80647	0.534559	0.979094					467.196	3.01648	326.898	104.137	8.44619
0.274889	0.502317	0.305327	0.559233	0.345276	0.631671	0.44293	0.806582	0.534876	0.979106					24.4854	25.524	25.4599	46.0883	31.4521
0.274889	0.502027	0.305327	0.558909	0.345593	0.631884	0.443247	0.806694	0.535193	0.979118					2.27509	3.35579	2.57228	55.7878	6.46599
0.274889	0.501736	0.305327	0.558585	0.34591	0.632097	0.443247	0.806228	0.53551	0.97913					1053.34	1053.14	1053.19	1055.8	19.3571
0.274889	0.501446	0.305327	0.558261	0.34591	0.631731	0.443564	0.80634	0.535828	0.979143					6.73399	3.31309	2.08169	2.81143	4.22613
0.274889	0.501156	0.305327	0.557937	0.346227	0.631944	0.443564	0.805876	0.536145	0.979155					435.572	587.524	218.753	89.8827	5.24014
0.275206	0.501444	0.305327	0.557614	0.346227	0.631579	0.443564	0.805412	0.536462	0.979167					12.6388	7.01346	2.5623	17.9782	4.47113
0.275523	0.501732	0.305644	0.55787	0.346544	0.631792	0.443564	0.804948	0.536462	0.9786					397.053	596.85	163.917	428.119	5.63107
0.275523	0.501443	0.305644	0.557548	0.346544	0.631427	0.443881	0.80506	0.536779	0.978613					366.47	370.927	369.457	363.595	7.8732
0.27584	0.50173	0.305644	0.557225	0.346544	0.631062	0.443881	0.804598	0.537096	0.978625					16.8216	15.5166	30.8411	9.48112	19.6502
0.27584	0.501441	0.305644	0.556904	0.346544	0.630698	0.444198	0.80471	0.537413	0.978637					65.5716	212.588	208.029	253.581	1.10425
0.27584	0.501152	0.305644	0.556582	0.346544	0.630334	0.444515	0.804822	0.53773	0.97865					453.786	139.958	629.806	0.848595	12.5523
0.27584	0.500864	0.305644	0.556261	0.346544	0.629971	0.444832	0.804934	0.538047	0.978662					420.256	280.304	17.7124	420.907	3.96169
0.27584	0.500575	0.305961	0.556517	0.346544	0.629608	0.445149	0.805046	0.538364	0.978674					710.229	576.885	661.225	21.1367	18.7281
0.27584	0.500288	0.305961	0.556196	0.346544	0.629246	0.445149	0.804585	0.538681	0.978687					384.67	273.76	322.666	54.9225	7.35116
0.27584	0.5	0.305961	0.555876	0.346544	0.628884	0.445466	0.804696	0.538998	0.978699					0.882593	3.39135	259.062	2.59676	1.49209
0.27584	0.499713	0.306278	0.556131	0.346544	0.628522	0.445783	0.804808	0.539315	0.978711					910.908	43.5856	172.254	285.387	3.61458
0.27584	0.499426	0.306278	0.555811	0.346544	0.628161	0.4461	0.80492	0.539632	0.978723					457.049	262.534	896.07	4.53992	3.28546
0.27584	0.499139	0.306278	0.555492	0.346544	0.6278	0.446417	0.805031	0.539632	0.978161					3.84369	1.30904	5.73315	5.25083	1.99275
0.27584	0.498853	0.306278	0.555172	0.346861	0.628014	0.446417	0.804571	0.539949	0.978173					5.31089	12.1862	10.2816	103.196	7.8247
0.27584	0.498567	0.306278	0.554854	0.346861	0.627653	0.446417	0.804112	0.540266	0.978186					519.822	195.852	477.094	105.672	3.31167
0.27584	0.498282	0.306278	0.554535	0.347178	0.627867	0.446734	0.804224	0.540266	0.977625					301.403	319.682	396.979	4.23634	14.0657
0.27584	0.497997	0.306278	0.554217	0.347178	0.627507	0.446734	0.803765	0.540583	0.977638					852.851	636.504	636.75	1.39167	2.09397
0.27584	0.497712	0.306278	0.553899	0.347178	0.627148	0.446734	0.803307	0.5409	0.97765					6.1722	6.47964	5.18478	3.85013	2.57982
0.27584	0.497427	0.306278	0.553582	0.347178	0.626789	0.446734	0.802849	0.541218	0.977663					9.74878	10.3712	12.7891	5.82669	4.50995
0.27584	0.497143	0.306278	0.553265	0.347178	0.62643	0.446734	0.802392	0.541535	0.977676					442.473	9.65466	18.0231	20.5165	17.1566
0.27584	0.496859	0.306278	0.552948	0.347178	0.626072	0.447051	0.802504	0.541535	0.977117					839.878	52.5557	261.27	51.4365	4.07565
0.27584	0.496575	0.306278	0.552632	0.347495	0.626286	0.447051	0.802048	0.541852	0.97713					5.24026	4.6199	2.28081	2.56378	6.1008
0.27584	0.496292	0.306595	0.552887	0.347495	0.625928	0.447051	0.801592	0.542169	0.977143					550.82	678.914	670.534	80.6303	3.59099
0.27584	0.496009	0.306595	0.552571	0.347495	0.625571	0.447368	0.801705	0.542486	0.977156					20.9777	15.566	8.93459	12.0483	1.88735
0.27584	0.495726	0.306595	0.552256	0.347495	0.625214	0.447685	0.801817	0.542803	0.977169					21.7613	707.536	703.511	8.44915	4.69683
0.27584	0.495444	0.306595	0.551941	0.347495	0.624857	0.447685	0.801362	0.54312	0.977182					577.642	416.314	416.342	0.584496	3.03388
0.27584	0.495162	0.306595	0.551626	0.347495	0.624501	0.448003	0.801475	0.543437	0.977195					57.4195	657.782	240.067	6.34274	4.96932
0.27584	0.494881	0.306595	0.551311	0.347495	0.624146	0.44832	0.801587	0.543754	0.977208					853.184	894.611	844.808	185.146	10.9092
0.276157	0.495168	0.306595	0.550997	0.347495	0.623791	0.44832	0.801133	0.544071	0.977221					15.7913	3.19489	4.05998	105.581	5.78545
0.276157	0.494886	0.306595	0.550683	0.347812	0.624005	0.44832	0.80068	0.544388	0.977234					387.744	600.659	601.612	657.389	15.9329
0.276157	0.494605	0.306595	0.55037	0.347812	0.62365	0.448637	0.800792	0.544705	0.977247					8.98045	9.63488	5.18718	46.3223	0.606915
0.276474	0.494892	0.306912	0.550626	0.347812	0.623295	0.448954	0.800905	0.545022	0.97726					570.589	556.539	537.634	500.456	46.9733
0.276474	0.494611	0.307229	0.550881	0.348129	0.623509	0.449271	0.801018	0.545339	0.977273					683.085	416.766	415.946	5.74592	0.450287
0.276474	0.494331	0.307546	0.551136	0.348129	0.623156	0.449271	0.800565	0.545656	0.977286					7.34213	6.70114	2.87364	4.76577	3.76731
0.276474	0.494051	0.307546	0.550823	0.348129	0.622802	0.449588	0.800678	0.545973	0.977299					871.967	190.501	250.879	4.13934	3.05496
0.276791	0.494337	0.307546	0.550511	0.348129	0.622449	0.449905	0.80079	0.54629	0.977311					323.966	413.268	618.264	5.51263	3.98377
0.276791	0.494058	0.307546	0.550199	0.348129	0.622096	0.449905	0.800338	0.546607	0.977324					840.161	704.628	856.395	8.25112	4.29342
0.276791	0.493778	0.307546	0.549887	0.348129	0.621744	0.450222	0.800451	0.546925	0.977337					5.09955	7.17782	6.19887	4.53527	2.26525
0.276791	0.493499	0.307546	0.549575	0.348129	0.621392	0.450539	0.800563	0.547242	0.97735					2.19492	7.85428	3.39186	405.049	4.51334
0.276791	0.49322	0.307546	0.549264	0.348129	0.621041	0.450539	0.800113	0.547559	0.977363					1.35175	2.92516	1.63406	5.19425	3.06501
0.276791	0.492942	0.307546	0.548953	0.348129	0.62069	0.450856	0.800225	0.547876	0.977376					15.9459	7.58729	12.5496	10.0751	3.59675
0.276791	0.492664	0.307546	0.548643	0.348129	0.620339	0.451173	0.800337	0.548193	0.977388					35.1028	31.8055	6.56782	30.4617	8.71815
0.276791	0.492386	0.307546	0.548332	0.348129	0.619989	0.45149	0.80045	0.54851	0.977401					5.85207	3.07024	341.087	3.8521	1.2115
0.276791	0.492108	0.307546	0.548023	0.348129	0.619639	0.451807	0.800562	0.548827	0.977414					630.925	421.779	469.117	17.2914	2.77222
0.276791	0.491831	0.307546	0.547713	0.348129	0.619289	0.451807	0.800112	0.549144	0.977427					425.194	418.328	403.993	156.187	116.334
0.276791	0.491554	0.307546	0.547404	0.348129	0.61894	0.451807	0.799663	0.549461	0.977439					6.36724	10.4271	6.01506	4.24089	3.13071
0.276791	0.491277	0.307546	0.547095	0.348446	0.619155	0.451807	0.799215	0.549778	0.977452					4.12316	5.338	8.13092	10.2431	8.07318
0.276791	0.491001	0.307546	0.546787	0.348763	0.619369	0.451807	0.798767	0.550095	0.977465					5.59634	6.46865	722.499	1.2057	4.15183
0.276791	0.490725	0.307863	0.547042	0.348763	0.619021	0.452124	0.79888	0.550412	0.977477					5.97123	228.141	5.31804	3.01332	0.788597
0.276791	0.490449	0.307863	0.546734	0.348763	0.618673	0.452124	0.798432	0.550729	0.97749					588.671	289.491	789.642	48.638	0.436656
0.276791	0.490174	0.307863	0.546427	0.348763	0.618325	0.452124	0.797985	0.551046	0.977503					3.03365	1.94416	227.409	2.04312	1.12171
0.276791	0.489899	0.307863	0.546119	0.348763	0.617978	0.452441	0.798098	0.551363	0.977515					20.4453	18.6574	13.8836	7.05049	4.68996
0.276791	0.489624	0.307863	0.545812	0.348763	0.617631	0.452441	0.797652	0.55168	0.977528					628.73	328.592	290.371	5.19162	3.86178
0.276791	0.48935	0.307863	0.545506	0.348763	0.617284	0.452441	0.797207	0.551997	0.977541					408.894	851.365	843.06	849.891	2.89007
0.276791	0.489076	0.30818	0.545761	0.349081	0.617499	0.452758	0.79732	0.552315	0.977553					409.439	608.221	153.168	75.3913	48.5318
0.277108	0.489362	0.30818	0.545455	0.349081	0.617152	0.452758	0.796875	0.552632	0.977566					460.607	457.945	225.956	1.42558	0.706761
0.277108	0.489088	0.30818	0.545149	0.349398	0.617367	0.452758	0.796431	0.552632	0.977018					112.39	278.473	276.284	6.02214	2.26417
0.277108	0.488814	0.30818	0.544843	0.349398	0.617021	0.453075	0.796544	0.552632	0.976471					428.673	267.616	437.858	7.42595	5.51946
0.277108	0.488541	0.30818	0.544538	0.349715	0.617236	0.453393	0.796657	0.552949	0.976484					324.901	1.87411	765.064	328.405	5.24094
0.277108	0.488268	0.30818	0.544233	0.349715	0.61689	0.453393	0.796214	0.552949	0.975937					439.672	379.447	389.173	87.203	12.6086
0.277108	0.487996	0.30818	0.543928	0.350032	0.617105	0.453393	0.795771	0.553266	0.975951					4.30169	7.48409	722.863	3.59072	3.15705
0.277108	0.487723	0.30818	0.543624	0.350349	0.617318	0.45371	0.795884	0.553583	0.975964					523.767	280.529	295.9	5.33273	2.17868
0.277108	0.487451	0.30818	0.54332	0.350666	0.617532	0.454027	0.795998	0.5539	0.975978					8.9138	8.99179	3.46611	14.416	5.92633
0.277108	0.487179	0.30818	0.543017	0.350666	0.617188	0.454344	0.796111	0.554217	0.975991					472.328	321.694	273.82	237.884	1.50865
0.277108	0.486908	0.30818	0.542714	0.350666	0.616843	0.454661	0.796224	0.554534	0.976004					483.653	229.205	224.128	3.58155	2.43583
0.277108	0.486637	0.308497	0.542969	0.350666	0.616499	0.454661	0.795782	0.554851	0.976018					1.56744	2.77224	1.52514	2.28753	5.33523
0.277108	0.486366	0.308497	0.542666	0.350983	0.616713	0.454978	0.795896	0.555168	0.976031					15.2396	11.1865	589.564	14.2119	12.7758
0.277108	0.486096	0.308497	0.542363	0.3513	0.616927	0.455295	0.796009	0.555485	0.976045					318.045	6.57489	1.62621	6.81325	1.61981
0.277108	0.485825	0.308497	0.542061	0.3513	0.616583	0.455612	0.796122	0.555802	0.976058					321.33	768.811	768.458	50.8551	8.38866
0.277108	0.485556	0.308497	0.541759	0.351617	0.616796	0.455612	0.795681	0.556119	0.976071					320.668	327.635	320.12	53.0232	1.48865
0.277108	0.485286	0.308497	0.541458	0.351617	0.616454	0.455929	0.795794	0.556436	0.976085					3.27186	3.38669	3.93808	1.38149	1.85315
0.277108	0.485017	0.308497	0.541157	0.351617	0.616111	0.456246	0.795907	0.556753	0.976098					497.407	487.324	483.272	29.3197	10.0443
0.277108	0.484748	0.308497	0.540856	0.351617	0.615769	0.456563	0.79602	0.55707	0.976111					142.742	146.938	638.849	138.794	1.75044
0.277108	0.484479	0.308497	0.540556	0.351617	0.615427	0.456563	0.79558	0.557387	0.976124					17.3218	9.25181	7.31408	8.07393	5.07434
0.277108	0.484211	0.308497	0.540255	0.351617	0.615086	0.45688	0.795693	0.557705	0.976138					468.143	17.0582	275.106	14.2592	6.24462
0.277425	0.484496	0.308497	0.539956	0.351617	0.614745	0.457197	0.795806	0.558022	0.976151					2.67514	2.70699	2.024	7.46306	2.93644
0.277425	0.484228	0.308814	0.540211	0.351617	0.614404	0.457197	0.795367	0.558339	0.976164					852.906	851.092	844.476	850.739	4.58852
0.277425	0.48396	0.308814	0.539911	0.351617	0.614064	0.457514	0.79548	0.558656	0.976177					636.661	528.883	648.079	2.27235	0.979124
0.277425	0.483693	0.308814	0.539612	0.351617	0.613724	0.457514	0.795041	0.558973	0.97619					378.062	550.666	754.555	397.703	35.4401
0.277425	0.483425	0.308814	0.539313	0.351617	0.613385	0.457831	0.795154	0.55929	0.976204					846.427	847.842	843.834	68.2039	2.6327
0.277425	0.483158	0.308814	0.539015	0.351934	0.613599	0.457831	0.794717	0.55929	0.975664					709.313	711.675	643.406	166.163	7.73809
0.277425	0.482892	0.308814	0.538717	0.351934	0.61326	0.458148	0.794829	0.559607	0.975677					843.723	784.019	842.867	14.9443	10.2841
0.277425	0.482625	0.309131	0.538972	0.352251	0.613473	0.458465	0.794942	0.559924	0.975691					474.881	4.48271	293.274	145.453	2.75938
0.277743	0.482911	0.309131	0.538674	0.352251	0.613135	0.458465	0.794505	0.559924	0.975152					9.00008	7.39696	6.82341	12.35	8.03287
0.277743	0.482645	0.309131	0.538377	0.352251	0.612796	0.458465	0.794069	0.560241	0.975166					442.021	381.001	542.787	12.9633	10.8988
0.277743	0.482379	0.309131	0.538079	0.352251	0.612459	0.458465	0.793633	0.560558	0.975179					610.881	526.119	525.493	6.08871	2.20325
0.277743	0.482113	0.309131	0.537783	0.352251	0.612121	0.458782	0.793747	0.560875	0.975193					296.285	274.316	374.222	11.6729	8.47419
0.277743	0.481848	0.309131	0.537486	0.352251	0.611784	0.4591	0.79386	0.561192	0.975207					10.7192	10.2447	7.56916	3.85311	3.11536
0.277743	0.481583	0.309131	0.53719	0.352251	0.611447	0.4591	0.793425	0.561509	0.97522					726.215	533.818	559.434	723.127	3.87437
0.277743	0.481319	0.309131	0.536894	0.352251	0.611111	0.459417	0.793538	0.561826	0.975234					5.10966	528.559	0.496782	2.97856	2.46184
0.277743	0.481054	0.309131	0.536599	0.352251	0.610775	0.459734	0.793651	0.562143	0.975248					567.236	38.1643	31.6846	491.621	153.231
0.277743	0.48079	0.309131	0.536304	0.352251	0.61044	0.460051	0.793764	0.56246	0.975261					10.6207	10.8876	8.25548	4.83604	3.19661
0.277743	0.480527	0.309131	0.536009	0.352251	0.610104	0.460051	0.79333	0.562777	0.975275					18.4409	16.5116	6.88144	3.28748	1.00946
0.277743	0.480263	0.309448	0.536264	0.352251	0.609769	0.460368	0.793443	0.563094	0.975288					810.72	382.588	590.906	587.962	24.1229
0.277743	0.48	0.309448	0.535969	0.352251	0.609435	0.460685	0.793555	0.563412	0.975302					400.768	472.326	179.21	4.43753	1.1066
0.277743	0.479737	0.309448	0.535675	0.352568	0.609649	0.461002	0.793668	0.563412	0.974767					867.258	80.7301	8.48245	6.44551	52.2716
0.277743	0.479475	0.309448	0.535381	0.352885	0.609863	0.461002	0.793235	0.563729	0.974781					211.417	874.831	656.857	12.1319	6.05052
0.277743	0.479212	0.309448	0.535088	0.353202	0.610077	0.461002	0.792803	0.564046	0.974795					499.926	517.973	2.60395	4.45312	3.89313
0.277743	0.47895	0.309448	0.534795	0.353202	0.609743	0.461319	0.792916	0.564363	0.974808					142.783	150.752	138.228	2.38025	2.83945
0.277743	0.478689	0.309448	0.534502	0.353519	0.609956	0.461636	0.793028	0.56468	0.974822					425.65	276.921	11.3133	4.20595	3.65169
0.277743	0.478427	0.309448	0.534209	0.353836	0.610169	0.461636	0.792597	0.564997	0.974836					847.549	636.851	374.533	11.057	13.5218
0.277743	0.478166	0.309448	0.533917	0.353836	0.609836	0.461953	0.792709	0.565314	0.97485					844.529	712.481	14.0707	99.0191	8.06146
0.277743	0.477905	0.309448	0.533625	0.353836	0.609503	0.461953	0.792278	0.565631	0.974863					49.3484	50.8372	57.5749	47.6973	6.34173
0.277743	0.477644	0.309448	0.533333	0.353836	0.60917	0.461953	0.791848	0.565948	0.974877					838.343	804.202	84.1823	275.234	14.8898
0.277743	0.477384	0.309448	0.533042	0.353836	0.608838	0.461953	0.791418	0.566265	0.974891					912.748	503.231	914.376	7.85206	12.9789
0.277743	0.477124	0.309448	0.532751	0.353836	0.608506	0.46227	0.791531	0.566582	0.974905					0.863108	0.558843	0.94064	1.28585	0.306316
0.27806	0.477409	0.309765	0.533006	0.353836	0.608174	0.462587	0.791644	0.566899	0.974918					236.229	903.525	743.051	904.07	8.77598
0.27806	0.477149	0.309765	0.532715	0.353836	0.607843	0.462587	0.791215	0.567216	0.974932					3.31486	3.67638	7.75707	170.922	3.90226
0.27806	0.47689	0.309765	0.532425	0.354153	0.608057	0.462587	0.790786	0.567533	0.974946					301.942	274.884	360.541	12.4029	7.00718
0.27806	0.47663	0.310082	0.53268	0.354153	0.607726	0.462904	0.790899	0.56785	0.974959					561.577	472.692	464.346	28.6382	15.1665
0.27806	0.476372	0.310082	0.53239	0.354153	0.607395	0.463221	0.791012	0.568167	0.974973					687.362	367.766	366.077	12.9333	3.0415
0.278377	0.476656	0.310082	0.5321	0.354153	0.607065	0.463221	0.790584	0.568484	0.974986					871.432	872.388	868.695	17.1627	43.3672
0.278377	0.476397	0.310082	0.531811	0.354471	0.607279	0.463538	0.790698	0.568802	0.975					54.2018	463.103	519.086	56.4805	46.6554
0.278377	0.476139	0.310082	0.531522	0.354471	0.606949	0.463538	0.79027	0.569119	0.975014					847.096	102.978	870.386	77.8207	59.2511
0.278377	0.475881	0.310082	0.531233	0.354471	0.60662	0.463855	0.790384	0.569436	0.975027					528.691	375.967	4.86526	8.36822	4.87525
0.278377	0.475623	0.310399	0.531488	0.354471	0.606291	0.464172	0.790497	0.569753	0.975041					925.373	81.6717	81.2474	928.135	15.453
0.278377	0.475365	0.310399	0.531199	0.354788	0.606504	0.46449	0.79061	0.57007	0.975054					723.892	326.373	4.7254	66.2208	0.306272
0.278377	0.475108	0.310399	0.530911	0.354788	0.606176	0.46449	0.790183	0.570387	0.975068					20.7711	14.1448	280.918	13.9447	6.92544
0.278694	0.475392	0.310399	0.530623	0.354788	0.605847	0.464807	0.790296	0.570387	0.97454					430.749	431.429	399.982	149.291	2.11161
0.278694	0.475135	0.310717	0.530878	0.354788	0.605519	0.464807	0.789871	0.570704	0.974553					338.595	550.263	627.499	235.343	27.1536
0.278694	0.474878	0.310717	0.53059	0.355105	0.605733	0.465124	0.789984	0.571021	0.974567					136.021	11.4656	526.676	4.99041	7.08429
0.278694	0.474622	0.310717	0.530303	0.355105	0.605405	0.465441	0.790097	0.571338	0.974581					144.087	148.15	330.98	6.21852	1.61202
0.278694	0.474366	0.310717	0.530016	0.355105	0.605078	0.465441	0.789672	0.571338	0.974054					7.6037	522.584	3.7212	8.71827	4.77387
0.278694	0.47411	0.310717	0.52973	0.355105	0.604752	0.465758	0.789785	0.571655	0.974068					367.318	318.156	620.899	76.1247	7.52838
0.279011	0.474394	0.311034	0.529984	0.355105	0.604425	0.466075	0.789898	0.571655	0.973542					204.514	5.54631	2.09933	3.24433	4.33671
0.279011	0.474138	0.311034	0.529698	0.355422	0.604639	0.466392	0.790011	0.571972	0.973556					544.596	532.007	527.552	549.584	10.2574
0.279011	0.473883	0.311034	0.529412	0.355422	0.604313	0.466392	0.789587	0.572289	0.973571					429.212	372.959	375.499	370.052	41.5054
0.279011	0.473628	0.311034	0.529126	0.355422	0.603987	0.466392	0.789163	0.572606	0.973585					236.12	247.056	33.5955	26.8288	39.7189
0.279328	0.473911	0.311034	0.528841	0.355422	0.603662	0.466392	0.78874	0.572923	0.973599					381.393	659.161	42.9381	70.2494	9.8984
0.279328	0.473656	0.311034	0.528556	0.355422	0.603337	0.466709	0.788853	0.57324	0.973613					825.392	692.744	78.5451	86.7545	5.76915
0.279645	0.473939	0.311034	0.528271	0.355739	0.60355	0.467026	0.788966	0.573557	0.973628					367.77	325.833	4.26592	527.17	1.9618
0.279645	0.473684	0.311351	0.528525	0.355739	0.603226	0.467026	0.788544	0.573874	0.973642					6.78212	2.74695	4.37633	6.58637	5.7241
0.279645	0.47343	0.311351	0.528241	0.355739	0.602902	0.467026	0.788122	0.574192	0.973656					4.95563	284.246	257.129	3.70608	1.56106
0.279645	0.473176	0.311351	0.527957	0.355739	0.602578	0.467026	0.787701	0.574192	0.973133					597.597	382.648	587.56	530.19	14.6575
0.279645	0.472922	0.311351	0.527673	0.355739	0.602254	0.467343	0.787814	0.574509	0.973147					290.205	593.407	585.53	296.447	13.3072
0.279645	0.472669	0.311668	0.527927	0.356056	0.602468	0.46766	0.787927	0.574509	0.972625					385.943	278.622	425.542	14.394	7.33816
0.279645	0.472416	0.311668	0.527644	0.356373	0.602681	0.46766	0.787507	0.574826	0.972639					678.184	4.34114	4.35304	1.80411	1.93018
0.279962	0.472698	0.311668	0.527361	0.356373	0.602358	0.46766	0.787086	0.575143	0.972654					296.666	271.283	363.032	8.06272	4.94521
0.279962	0.472445	0.311668	0.527078	0.356373	0.602035	0.467977	0.7872	0.575143	0.972133					19.1214	398.937	788.907	3.51623	2.74601
0.279962	0.472193	0.311668	0.526795	0.356373	0.601713	0.468294	0.787313	0.57546	0.972148					566.418	627.118	566.891	5.09444	3.60702
0.280279	0.472475	0.311668	0.526513	0.356373	0.601391	0.468611	0.787427	0.575777	0.972163					10.1283	725.183	13.2905	14.0349	9.53878
0.280279	0.472222	0.311668	0.526231	0.356373	0.60107	0.468611	0.787007	0.576094	0.972178					190.661	84.7723	45.741	21.0996	6.24728
0.280279	0.47197	0.311985	0.526485	0.356373	0.600748	0.468611	0.786589	0.576411	0.972193					10.7469	8.66033	16.099	548.791	13.0178
0.280279	0.471718	0.312302	0.526738	0.356373	0.600427	0.468928	0.786702	0.576728	0.972207					397.394	114.717	117.168	7.61842	1.63582
0.280279	0.471467	0.312302	0.526456	0.35669	0.600641	0.469245	0.786816	0.577045	0.972222					185.37	608.115	741.389	7.10677	9.90197
0.280279	0.471215	0.312619	0.526709	0.35669	0.60032	0.469562	0.786929	0.577362	0.972237					186.888	952.891	735.033	11.0082	14.0109
0.280596	0.471497	0.312619	0.526428	0.35669	0.6	0.469562	0.786511	0.577679	0.972252					437.752	450.574	443.132	187.845	7.25896
0.280596	0.471246	0.312619	0.526147	0.35669	0.59968	0.46988	0.786624	0.577996	0.972267					310.31	217.541	220.118	92.9824	6.14635
0.280596	0.470995	0.312619	0.525867	0.35669	0.599361	0.46988	0.786207	0.578313	0.972281					848.411	6.42101	3.88394	4.767	2.64216
0.280596	0.470745	0.312619	0.525586	0.357007	0.599574	0.470197	0.78632	0.57863	0.972296					683.88	6.081	4.88534	3.34665	2.15119
0.280596	0.470494	0.312619	0.525306	0.357007	0.599255	0.470197	0.785904	0.57863	0.971778					5.24305	5.54762	2.56055	2.84038	5.72827
0.280596	0.470244	0.312936	0.525559	0.357007	0.598936	0.470197	0.785487	0.578947	0.971794					447.677	6.00957	9.15211	8.96156	4.1667
0.280596	0.469995	0.312936	0.525279	0.357007	0.598618	0.470197	0.785071	0.579264	0.971809					142.904	156.612	141.45	587.142	20.3537
0.280596	0.469745	0.313253	0.525532	0.357007	0.5983	0.470514	0.785185	0.579581	0.971823					27.21	190.31	185.081	202.566	21.9344
0.280596	0.469496	0.313253	0.525253	0.357007	0.597982	0.470831	0.785299	0.579899	0.971838					423.139	283.371	545.108	434.122	56.2015
0.280596	0.469247	0.313253	0.524973	0.357324	0.598195	0.471148	0.785412	0.580216	0.971853					371.714	428.018	406.767	431.985	7.50747
0.280596	0.468998	0.313253	0.524695	0.357324	0.597878	0.471148	0.784997	0.580533	0.971868					601.984	324.077	564.592	43.1778	7.87341
0.280596	0.46875	0.313253	0.524416	0.357324	0.597561	0.471148	0.784583	0.580533	0.971353					130.812	3.28124	184.973	4.44742	7.1151
0.280596	0.468502	0.313253	0.524138	0.357324	0.597244	0.471148	0.784169	0.58085	0.971368					19.6143	21.6933	19.868	20.2063	14.686
0.280596	0.468254	0.313253	0.52386	0.357324	0.596928	0.471465	0.784283	0.58085	0.970853					678.869	399.534	399.876	13.45	7.79924
0.280596	0.468006	0.313253	0.523582	0.357324	0.596612	0.471465	0.783869	0.581167	0.970869					14.6467	13.4721	20.2608	494.651	15.3481
0.280913	0.468288	0.313253	0.523305	0.357324	0.596296	0.471782	0.783983	0.581484	0.970884					436.902	438.283	437.695	462.785	5.97027
0.28123	0.468568	0.313253	0.523028	0.357324	0.595981	0.472099	0.784097	0.581801	0.970899					462.224	87.4608	404.695	99.2472	20.1837
0.28123	0.468321	0.313253	0.522751	0.357324	0.595666	0.472416	0.784211	0.582118	0.970915					10.7796	4.30003	8.7403	14.1824	6.18187
0.28123	0.468074	0.313253	0.522475	0.357324	0.595351	0.472733	0.784324	0.582435	0.97093					812.985	29.5554	850.296	41.9986	6.48702
0.28123	0.467827	0.313253	0.522199	0.357324	0.595037	0.472733	0.783912	0.582752	0.970946					233.671	149.063	139.903	5.25203	2.56444
0.281547	0.468108	0.31357	0.522451	0.357324	0.594723	0.472733	0.7835	0.583069	0.970961					159.184	161.9	161.58	4.57631	3.57511
0.281547	0.467861	0.31357	0.522175	0.357324	0.594409	0.472733	0.783088	0.583386	0.970976					109.191	810.584	110.416	317.83	1.63899
0.281547	0.467615	0.313887	0.522427	0.357324	0.594096	0.472733	0.782677	0.583703	0.970992					148.288	406.545	446.629	609.361	21.1328
0.281547	0.467368	0.313887	0.522152	0.357324	0.593783	0.47305	0.782791	0.58402	0.971007					1.78533	5.24987	4.42516	5.39319	2.84943
0.281547	0.467123	0.313887	0.521877	0.357324	0.59347	0.473367	0.782905	0.584337	0.971022					546.554	15.2124	15.3579	5.83709	0.866854
0.281547	0.466877	0.313887	0.521602	0.357324	0.593158	0.473684	0.783019	0.584654	0.971037					473.851	9.37914	274.105	4.57744	2.5152
0.281547	0.466632	0.313887	0.521327	0.357324	0.592846	0.474001	0.783133	0.584971	0.971053					299.764	319.1	398.529	1.61218	4.72344
0.281547	0.466387	0.313887	0.521053	0.357324	0.592534	0.474001	0.782723	0.585289	0.971068					802.985	805.679	803.015	5.64573	7.23084
0.281864	0.466667	0.313887	0.520779	0.357324	0.592223	0.474318	0.782836	0.585606	0.971083					4.26183	5.45544	4.4819	185.934	2.26225
0.281864	0.466422	0.314204	0.52103	0.357324	0.591912	0.474635	0.78295	0.585606	0.970573					636.762	2.83637	2.80676	1.42006	1.29509
0.281864	0.466177	0.314204	0.520757	0.357324	0.591601	0.474952	0.783063	0.585923	0.970588					86.2626	746.162	752.542	4.86029	4.15521
0.282181	0.466457	0.314204	0.520483	0.357324	0.591291	0.475269	0.783177	0.58624	0.970604					556.823	543.159	63.2686	10.4609	6.49917
0.282181	0.466213	0.314204	0.52021	0.357324	0.590981	0.475587	0.78329	0.586557	0.970619					951.666	264.112	35.9469	269.927	9.76577
0.282181	0.465969	0.314204	0.519937	0.357324	0.590671	0.475904	0.783403	0.586874	0.970635					541.271	540.659	541.322	8.58349	1.41463
0.282181	0.465725	0.314204	0.519664	0.357324	0.590361	0.476221	0.783516	0.587191	0.97065					406.044	422.906	420.795	432.213	95.2907
0.282181	0.465481	0.314521	0.519916	0.357324	0.590052	0.476538	0.783629	0.587508	0.970665					4.47955	50.2657	5.50819	2.51438	1.6023
0.282181	0.465238	0.314838	0.520168	0.357324	0.589744	0.476855	0.783742	0.587508	0.970157					11.3738	4.87953	6.63354	6.43677	3.98184
0.282181	0.464995	0.314838	0.519895	0.357641	0.589958	0.477172	0.783854	0.587825	0.970173					619.481	551.711	270.09	5.51714	2.45578
0.282181	0.464752	0.314838	0.519623	0.357641	0.58965	0.477172	0.783446	0.588142	0.970188					145.426	25.2783	410.318	7.44387	4.77304
0.282181	0.464509	0.315155	0.519874	0.357641	0.589342	0.477172	0.783039	0.588459	0.970204					164.608	412.921	412.482	6.62581	3.17794
0.282181	0.464267	0.315155	0.519603	0.357958	0.589556	0.477172	0.782631	0.588776	0.970219					16.7954	14.8953	9.04529	18.109	9.09291
0.282181	0.464025	0.315155	0.519331	0.357958	0.589248	0.477172	0.782225	0.589093	0.970235					147.73	3.33364	3.09538	3.11621	7.13427
0.282181	0.463783	0.315472	0.519582	0.357958	0.588941	0.477172	0.781818	0.58941	0.970251					474.35	297.227	267.701	5.41	2.68527
0.282181	0.463542	0.315472	0.519311	0.357958	0.588634	0.477172	0.781412	0.589727	0.970266					916.182	723.666	231.787	602.965	22.3193
0.282181	0.4633	0.315472	0.51904	0.358275	0.588848	0.477172	0.781007	0.590044	0.970282					13.4918	16.3437	13.2074	9.90724	5.10715
0.282181	0.463059	0.315472	0.51877	0.358275	0.588542	0.477489	0.78112	0.590361	0.970297					501.416	274.258	281.87	4.3196	5.83456
0.282181	0.462819	0.315472	0.518499	0.358592	0.588756	0.477489	0.780715	0.590679	0.970313					293.396	268.551	361.85	26.2994	0.960064
0.282181	0.462578	0.315789	0.51875	0.358592	0.58845	0.477489	0.780311	0.590996	0.970328					306.211	2.59794	1.61043	1.60052	1.50676
0.282181	0.462338	0.315789	0.51848	0.358592	0.588144	0.477489	0.779907	0.591313	0.970343					227.011	493.405	819.928	74.1212	12.6619
0.282181	0.462098	0.316107	0.51873	0.358909	0.588358	0.477489	0.779503	0.59163	0.970359					475.326	220.193	326.521	5.22894	3.78581
0.282181	0.461858	0.316107	0.518461	0.358909	0.588052	0.477806	0.779617	0.591947	0.970374					475.099	7.19487	6.89538	55.2963	4.74326
0.282181	0.461618	0.316424	0.518711	0.358909	0.587747	0.477806	0.779214	0.592264	0.97039					475.359	12.3316	13.2394	4.1948	3.31431
0.282181	0.461379	0.316424	0.518442	0.358909	0.587442	0.477806	0.778811	0.592581	0.970405					474.819	322.479	322.152	5.77112	3.18965
0.282181	0.46114	0.316424	0.518172	0.359226	0.587656	0.478123	0.778926	0.592898	0.97042					254.821	759.457	688.736	7.49637	5.96818
0.282181	0.460901	0.316424	0.517903	0.359543	0.587869	0.47844	0.77904	0.593215	0.970436					294.086	313.6	397.442	9.24041	4.3237
0.282181	0.460663	0.316424	0.517635	0.359543	0.587565	0.47844	0.778638	0.593532	0.970451					516.64	447.2	448.795	453.019	81.8161
0.282181	0.460424	0.316424	0.517367	0.359543	0.58726	0.47844	0.778236	0.593849	0.970466					571.38	502.721	9.05829	488.349	6.19605
0.282181	0.460186	0.316424	0.517098	0.359543	0.586957	0.478757	0.778351	0.593849	0.969964					92.4353	85.9976	90.7555	6.53513	4.7087
0.282498	0.460465	0.316424	0.516831	0.359543	0.586653	0.478757	0.77795	0.594166	0.969979					621.871	452.653	530.079	280.889	286.462
0.282498	0.460227	0.316741	0.517081	0.359543	0.58635	0.479074	0.778064	0.594483	0.969995					419.015	424.438	408.117	428.591	42.9398
0.282498	0.45999	0.317058	0.517331	0.359543	0.586047	0.479074	0.777663	0.5948	0.97001					388.074	403.637	332.853	51.6044	3.52583
0.282498	0.459752	0.317058	0.517063	0.359543	0.585744	0.479074	0.777263	0.595117	0.970026					501.017	3.21421	0.970304	180.594	2.63558
0.282498	0.459515	0.317058	0.516796	0.359543	0.585441	0.479391	0.777378	0.595434	0.970041					265.675	397.471	489.758	477.328	21.0483
0.282498	0.459278	0.317375	0.517045	0.359543	0.585139	0.479708	0.777492	0.595751	0.970057					227.461	480.137	252.481	429.553	8.89214
0.282498	0.459042	0.317692	0.517295	0.35986	0.585353	0.480025	0.777607	0.596068	0.970072					426.519	369.587	372.418	366.152	39.1313
0.282498	0.458805	0.317692	0.517028	0.35986	0.585052	0.480025	0.777207	0.596386	0.970088					400.799	100.391	102.961	1.89348	3.71754
0.282498	0.458569	0.317692	0.516761	0.35986	0.58475	0.480025	0.776809	0.596703	0.970103					283.292	186.091	187.718	185.492	2.3463
0.282498	0.458333	0.317692	0.516495	0.35986	0.584449	0.480025	0.77641	0.59702	0.970118					2.89326	4.66132	3.05479	4.0045	1.99504
0.282498	0.458098	0.317692	0.516229	0.35986	0.584148	0.480025	0.776012	0.597337	0.970134					6.21645	8.47665	10.2512	12.1778	8.83211
0.282498	0.457862	0.317692	0.515963	0.360178	0.584362	0.480342	0.776127	0.597654	0.970149					474.57	551.135	325.82	6.56984	2.83955
0.282498	0.457627	0.317692	0.515697	0.360178	0.584062	0.480659	0.776242	0.597654	0.96965					505.32	6.22827	1.76031	2.9667	3.76617
0.282815	0.457906	0.317692	0.515432	0.360178	0.583762	0.480659	0.775844	0.597971	0.969666					76.6628	449.912	430.054	5.52954	0.648003
0.282815	0.457671	0.317692	0.515167	0.360178	0.583462	0.480659	0.775448	0.598288	0.969681					15.2292	10.4606	12.5859	7.05662	4.45582
0.282815	0.457436	0.318009	0.515416	0.360495	0.583676	0.480659	0.775051	0.598605	0.969697					11.1995	14.5205	3.84193	82.9972	3.54709
0.282815	0.457201	0.318009	0.515152	0.360495	0.583376	0.480659	0.774655	0.598922	0.969713					356.135	290.053	283.647	7.23082	5.83863
0.282815	0.456967	0.318009	0.514887	0.360495	0.583077	0.480659	0.774259	0.599239	0.969728					15.422	13.7865	15.7402	27.1875	53.5721
0.282815	0.456733	0.318009	0.514623	0.360495	0.582778	0.480659	0.773864	0.599556	0.969744					203.06	856.339	861.936	18.9461	14.5061
0.282815	0.456499	0.318009	0.514359	0.360495	0.58248	0.480659	0.773469	0.599873	0.969759					714.671	714.431	420.199	57.5995	5.31177
0.282815	0.456266	0.318326	0.514608	0.360495	0.582181	0.480659	0.773075	0.60019	0.969775					463.592	152.006	140.981	806.391	6.27102
0.282815	0.456033	0.318643	0.514857	0.360812	0.582395	0.480977	0.773191	0.60019	0.969278					231.482	233.723	240.001	6.28261	2.88929
0.282815	0.4558	0.318643	0.514593	0.360812	0.582097	0.480977	0.772797	0.600507	0.969294					69.8234	203.595	89.8392	70.212	16.845
0.282815	0.455567	0.318643	0.51433	0.360812	0.5818	0.480977	0.772403	0.600824	0.969309					338.091	233.421	3.74182	182.009	1.79681
0.282815	0.455334	0.318643	0.514066	0.361129	0.582013	0.481294	0.772519	0.601141	0.969325					12.2854	8.84937	9.35569	10.4637	7.57373
0.283133	0.455612	0.318643	0.513804	0.361129	0.581716	0.481611	0.772635	0.601458	0.969341					472.822	18.3101	14.1634	30.4536	15.1365
0.283133	0.45538	0.318643	0.513541	0.361129	0.581419	0.481611	0.772242	0.601776	0.969356					166.335	712.222	903.231	109.758	7.53146
0.283133	0.455148	0.318643	0.513279	0.361446	0.581633	0.481611	0.77185	0.602093	0.969372					12.1467	8.67311	8.90155	308.919	7.30451
0.283133	0.454916	0.318643	0.513017	0.361446	0.581336	0.481928	0.771965	0.602093	0.968878					421.063	405.611	406.529	4.25081	2.78751
0.283133	0.454684	0.318643	0.512755	0.361446	0.58104	0.482245	0.772081	0.60241	0.968893					366.215	350.147	358.252	142.241	12.7097
0.283133	0.454453	0.31896	0.513004	0.361446	0.580744	0.482245	0.771689	0.602727	0.968909					390.704	268.752	531.949	9.6116	4.71722
0.283133	0.454222	0.319277	0.513252	0.361446	0.580448	0.482562	0.771805	0.603044	0.968925					50.4741	13.5953	336.106	100.639	55.9128
0.283133	0.453991	0.319277	0.51299	0.361763	0.580662	0.482562	0.771414	0.603361	0.968941					9.66931	13.3808	38.6778	10.2708	785.755
0.283133	0.45376	0.319594	0.513238	0.361763	0.580366	0.482879	0.77153	0.603678	0.968957					592.01	476.004	623.465	60.1253	2.22728
0.283133	0.45353	0.319594	0.512977	0.361763	0.580071	0.483196	0.771646	0.603995	0.968973					438.744	439.262	442.513	458.778	25.4759
0.283133	0.453299	0.319594	0.512716	0.361763	0.579776	0.483196	0.771255	0.604312	0.968988					243.608	246.818	408.098	426.266	126.538
0.283133	0.45307	0.319594	0.512456	0.361763	0.579482	0.483196	0.770865	0.604629	0.969004					346.053	430.105	402.596	6.50975	44.6844
0.283133	0.45284	0.319594	0.512195	0.36208	0.579695	0.483513	0.770981	0.604946	0.96902					524.672	518.645	341.244	361.411	19.6218
0.283133	0.45261	0.319594	0.511935	0.36208	0.579401	0.48383	0.771097	0.604946	0.968528					3.81374	22.9702	105.466	1.41566	3.07741
0.283133	0.452381	0.319911	0.512183	0.36208	0.579108	0.484147	0.771212	0.605263	0.968544					108.35	105.072	644.992	643.175	36.5986
0.283133	0.452152	0.320228	0.51243	0.36208	0.578814	0.484147	0.770823	0.60558	0.96856					487.493	6.03086	2.28866	187.236	3.4068
0.283133	0.451923	0.320228	0.51217	0.36208	0.578521	0.484147	0.770434	0.605897	0.968576					421.606	427.918	409.361	161.678	37.5534
0.283133	0.451694	0.320228	0.511911	0.362397	0.578734	0.484464	0.77055	0.606214	0.968592					500.751	4.70744	187.125	185.72	3.38054
0.283133	0.451466	0.320228	0.511651	0.362397	0.578441	0.484464	0.770161	0.606531	0.968608					46.661	38.3249	8.26305	36.6117	14.4653
0.283133	0.451238	0.320545	0.511899	0.362397	0.578149	0.484781	0.770277	0.606848	0.968623					317.629	319.151	316.725	6.19466	2.81191
0.283133	0.45101	0.320545	0.51164	0.362714	0.578362	0.484781	0.769889	0.607166	0.968639					11.1502	7.96052	8.11627	10.3391	8.30442
0.283133	0.450782	0.320545	0.511381	0.362714	0.57807	0.485098	0.770005	0.607166	0.96815					393.603	304.315	181.392	472.884	1.63564
0.28345	0.45106	0.320545	0.511122	0.362714	0.577778	0.485415	0.770121	0.607483	0.968166					771.964	161.54	782.513	102.506	5.39914
0.28345	0.450832	0.320545	0.510864	0.363031	0.577991	0.485732	0.770236	0.607483	0.967677					487.427	8.208	289.184	289.169	3.42922
0.28345	0.450605	0.320545	0.510606	0.363348	0.578204	0.486049	0.770352	0.6078	0.967693					431.786	432.569	413.292	157.749	0.682465
0.28345	0.450378	0.320545	0.510348	0.363665	0.578417	0.486049	0.769965	0.608117	0.967709					803.724	10.3	709.669	603.929	4.58712
0.28345	0.450151	0.320545	0.510091	0.363665	0.578125	0.486049	0.769578	0.608434	0.967726					489.355	303.58	655.243	304.973	4.27025
0.283767	0.450428	0.320545	0.509834	0.363665	0.577834	0.486049	0.769192	0.608751	0.967742					429.909	276.381	430.808	1.20759	2.76292
0.283767	0.450201	0.320862	0.510081	0.363665	0.577543	0.486049	0.768806	0.609068	0.967758					3.53068	5.28516	5.9996	258.857	1.32023
0.284084	0.450478	0.320862	0.509824	0.363665	0.577252	0.486049	0.768421	0.609385	0.967774					416.347	492.743	497.077	489.905	11.059
0.284084	0.450251	0.320862	0.509567	0.363665	0.576962	0.486367	0.768537	0.609702	0.967791					712.318	17.7248	10.8179	4.68077	0.367989
0.284084	0.450025	0.321179	0.509814	0.363665	0.576672	0.486367	0.768152	0.610019	0.967807					556.754	103.25	106.409	3.65769	6.15701
0.284084	0.449799	0.321179	0.509557	0.363665	0.576382	0.486367	0.767768	0.610019	0.96732					417.357	424.317	426.198	426.035	2.58652
0.284084	0.449574	0.321179	0.509301	0.363665	0.576092	0.486367	0.767384	0.610019	0.966834					415.079	408.26	396.052	153.943	5.04675
0.284084	0.449348	0.321179	0.509045	0.363982	0.576305	0.486367	0.767	0.610336	0.966851					182.686	759.166	83.1282	13.2764	26.4923
0.284084	0.449123	0.321497	0.509292	0.363982	0.576016	0.486684	0.767116	0.610653	0.966867					8.00202	7.82602	5.8182	6.28378	1.62418
0.284084	0.448898	0.321497	0.509036	0.363982	0.575727	0.487001	0.767233	0.61097	0.966884					188.32	761.032	749.167	8.29925	1.04466
0.284084	0.448673	0.321497	0.508781	0.363982	0.575439	0.487001	0.76685	0.611287	0.966901					852.937	135.075	42.8133	36.0455	10.2616
0.284084	0.448448	0.321497	0.508526	0.363982	0.57515	0.487318	0.766966	0.611604	0.966917					605.964	515.884	514.747	495.454	2.19572
0.284084	0.448224	0.321497	0.508271	0.363982	0.574862	0.487635	0.767082	0.611921	0.966934					573.649	521.174	572.514	412.239	10.1698
0.284084	0.448	0.321814	0.508517	0.363982	0.574575	0.487635	0.7667	0.612238	0.96695					545.747	560.874	562.955	14.057	74.0206
0.284084	0.447776	0.322131	0.508763	0.363982	0.574287	0.487952	0.766816	0.612555	0.966967					728.683	60.5332	65.2135	14.9127	6.23964
0.284401	0.448052	0.322131	0.508509	0.363982	0.574	0.487952	0.766434	0.612873	0.966983					384.434	36.1443	35.7889	5.47458	8.07501
[truncated: 2,440 more rows]

## Sheet: Figure 4b
Error lines plots
time (frames)	scale-0.5	scale-0.55	scale-0.6	scale-0.65	scale-0.7	scale-0.75	scale-0.8	scale-0.85	scale-0.9	scale-0.95	scale-1.0
0	22.6153	20.9101	14.462	17.2372	15.5865	17.5019	14.2613	13.0423	11.9901	13.5299	13.4304
1	14.6085	13.9255	8.40389	9.95211	9.33861	9.67121	7.63766	6.78451	5.52083	5.88011	7.30627
2	18.6476	19.0262	11.2154	13.7723	13.2724	13.8534	11.3736	10.271	9.9726	9.21247	10.5367
3	17.9456	18.6571	11.0657	13.1942	13.1039	13.7903	11.2709	10.6743	9.4275	9.83573	10.674
4	14.8996	15.838	7.7691	9.94357	10.2948	10.7882	8.87212	7.61464	6.88733	7.41312	7.58358
5	15.7696	17.3893	10.3826	11.9333	12.7134	11.544	10.8238	9.75958	8.69926	8.57037	9.36318
6	15.3115	17.3629	11.8913	12.6849	14.4004	11.8335	12.1608	11.2507	9.61933	8.99358	10.4104
7	15.0882	16.5899	10.1901	12.072	13.2258	11.6066	11.3703	9.76713	8.76784	7.08176	9.33242
8	9.44585	11.1166	7.03419	7.29952	8.9249	6.89671	6.35302	5.74859	4.51195	2.7466	5.1294
9	11.8861	13.3613	9.66249	10.153	11.3921	8.56787	8.74945	8.68742	6.66853	5.05301	7.85855
10	14.8215	16.1603	10.1064	12.0907	12.4125	11.4109	10.278	9.98401	8.60013	6.95045	9.23359
11	12.7574	14.0164	7.37915	9.45324	9.79583	9.32491	7.59519	7.37801	5.82554	4.83892	6.27048
12	13.6275	14.2242	7.38241	10.0086	10.4031	10.565	8.63641	7.66147	6.32042	5.13536	6.85566
13	13.6824	15.1092	8.63432	10.6993	11.0733	10.6781	9.56582	9.23473	7.31607	5.97562	8.64644
14	14.3087	16.4987	11.781	12.2107	13.528	11.9052	11.8879	11.9447	9.69518	8.31217	11.4772
15	17.8323	19.1413	12.6509	14.96	15.3934	14.7918	14.2769	13.6128	11.8366	10.6545	12.2896
16	20.7559	21.739	14.549	17.7336	17.6206	17.5858	16.4336	15.6279	13.9091	12.7117	14.7237
17	17.4981	18.5142	12.6507	14.7878	15.234	14.1965	13.8391	13.9159	11.6541	10.4713	13.4346
18	12.5562	13.8638	8.90625	9.78165	10.8706	9.26076	9.03489	9.85489	7.31643	5.8292	9.50209
19	9.78733	11.3186	6.13076	6.90001	8.31461	7.30529	6.67808	7.35183	5.04594	3.4684	6.76274
20	11.0371	12.8039	5.91031	8.19339	8.62835	8.97429	7.47279	7.51886	6.27804	5.0286	7.12264
21	6.83145	7.54045	2.56778	2.89362	4.24499	4.56198	2.60917	3.1389	1.14036	0.348489	3.06296
22	11.362	12.3728	5.69914	7.26111	8.34377	7.86245	7.23699	7.43057	5.86157	5.29167	7.21685
23	15.5033	17.5032	12.8045	13.3372	15.3189	12.3011	13.5872	14.2083	12.3297	11.738	14.6154
24	11.2157	13.4108	9.59922	9.32753	12.1052	8.14942	10.0578	11.3787	8.87281	8.56938	11.3251
25	14.0684	15.1495	9.671	10.1789	11.6001	10.8308	10.4201	10.7023	8.66355	9.00037	10.3284
26	15.3629	14.9372	10.1965	10.3909	12.0074	11.9076	10.7202	10.8753	8.84252	9.86219	10.5579
27	12.2512	12.6718	9.27103	9.38995	11.7773	9.17523	9.72229	11.0352	8.43819	9.05507	11.1395
28	15.9679	15.6704	13.102	13.0561	15.3354	12.7992	13.118	13.9455	11.7059	11.6666	13.9872
29	17.5393	16.1684	13.0089	13.8705	14.7365	14.9641	12.5452	11.8504	10.9726	10.0578	12.3062
30	16.6904	14.9526	11.2888	12.9579	11.4498	14.5615	10.1557	8.49998	8.77669	7.34506	6.81938
31	13.9586	13.8616	12.2118	11.2571	11.827	12.0785	7.78163	9.01307	6.07121	4.41673	7.93452
32	14.9868	16.2696	15.1845	13.6527	14.5713	12.8349	11.8254	13.5948	9.18482	10.0257	11.8654
33	11.4597	13.8667	13.9109	11.025	13.6486	8.21677	11.5031	13.2087	11.4502	9.98867	12.1334
34	17.8227	19.7588	19.0027	13.8856	18.4198	11.026	13.5592	16.5408	11.1106	12.6918	12.2503
35	18.6036	20.3937	20.4871	17.9883	23.1042	12.7473	18.3928	23.0254	18.3265	18.991	21.629
36	25.7853	28.1016	33.7609	27.7995	36.7553	25.7715	30.4613	31.1611	28.2691	36.1082	35.9018
37	18.9412	40.8207	32.0367	47.6662	43.3722	80.9522	47.1446	52.424	79.7395	48.7327	57.4892
38	33.4193	32.8429	33.8654	27.8579	43.7293	26.6705	40.4162	46.685	28.345	76.0713	38.2589
39	14.1937	18.3005	17.9946	17.6465	23.6019	20.9216	22.5763	24.0962	21.9165	24.6147	26.5716
40	193.824	190.373	189.989	190.354	187	2.04402	3.64577	8.70404	7.74013	4.84805	246.567
41	191.015	190.194	187.302	187.683	185.46	10.667	10.4727	6.07456	7.31339	11.7945	8.71764
42	179.483	177.063	175.336	175.693	16.0624	15.655	5.59108	4.58714	14.637	12.2474	10.0266
43	170.273	18.7013	20.5998	17.3216	19.1271	20.6253	14.3135	17.457	18.1631	23.3423	21.8128
44	26.2231	22.9252	18.0332	14.8987	18.2402	15.3734	17.0099	16.9285	17.0953	18.8271	14.3541
45	34.5244	29.7303	23.341	26.4876	26.7075	29.7123	28.8671	29.403	31.3891	30.2861	23.304
46	27.4775	23.2321	21.3733	21.6218	21.9532	22.6709	19.1883	17.9108	14.2873	16.8216	15.4219
47	38.7811	39.8066	34.54	29.987	29.0081	26.264	23.468	22.2217	16.4825	19.7338	18.7386
48	51.2403	43.9026	45.225	38.4827	63.4839	44.096	59.816	63.089	56.735	62.8121	63.5397
49	48.7038	42.6426	48.7203	39.6679	50.7521	44.6464	49.7796	48.414	47.8758	52.1561	53.1426
50	52.6047	56.9314	46.9803	52.3897	47.9476	52.2427	51.9039	51.4753	53.1116	57.2838	53.9502
51	40.1242	41.2263	35.5552	35.1855	39.3479	40.2689	34.9043	48.9362	46.5868	52.4735	54.4933
52	37.6667	31.373	24.6701	23.9516	24.8564	31.3007	24.2197	28.88	36.9602	39.8019	39.45
53	26.5288	14.2205	14.235	14.0348	13.2006	19.6107	12.0227	19.0168	27.3538	31.9519	101.715
54	29.4143	21.222	22.494	18.6197	21.7459	18.0387	10.7253	32.184	28.7066	17.1005	40.8667
55	31.7982	24.7627	25.5711	21.766	23.6347	21.2782	15.2174	16.5231	37.2601	40.3552	43.5818
56	36.1816	29.6351	31.738	25.6293	27.5068	24.183	17.3857	19.1659	39.4757	40.2871	47.8012
57	21.4949	14.7424	15.2062	13.7506	14.7954	15.0461	12.0572	8.60967	23.3755	30.9107	32.765
58	19.0644	15.2353	16.2897	11.2133	13.0748	10.9236	3.18937	9.59346	13.6401	27.2163	33.5429
59	36.0995	31.8891	33.2927	28.899	29.8543	27.5657	20.0118	24.2518	9.51797	45.0002	31.2385
60	28.3372	24.0494	26.0982	20.7642	20.2643	21.1428	13.5896	16.9388	11.0432	14.0511	33.9369
61	37.2321	32.2503	37.4507	34.3063	29.6163	32.6976	20.3958	7.63234	14.7235	19.4409	27.0669
62	17.797	13.8858	19.3448	17.2292	11.2712	14.5933	10.3871	21.346	20.3376	44.3699	44.5173
63	18.7997	17.8483	23.7601	21.9791	15.6074	18.2618	1.58539	5.93301	11.4501	109.159	29.9642
64	20.4888	19.1312	27.9257	23.8643	13.441	21.733	4.39717	2.64965	2.17649	10.3948	31.2376
65	14.9165	16.7803	15.4333	18.8926	12.7405	23.7971	5.74186	2.89318	3.46226	48.9573	14.906
66	14.6171	21.5266	18.189	16.2571	12.8616	20.6987	9.53087	11.2941	6.68391	11.3587	8.3804
67	20.193	28.2916	18.584	16.0791	16.472	14.7001	13.1331	15.1585	12.7311	16.3325	20.4941
68	30.3905	32.3753	27.7434	29.5361	24.7881	34.5621	28.9187	30.6776	49.9531	55.4528	54.4991
69	42.4503	41.0485	37.3898	35.402	41.6469	34.9366	54.1673	34.4912	51.976	55.0611	54.81
70	38.2358	34.4163	27.2668	26.968	23.1955	24.6622	24.2437	23.9433	21.8447	40.537	43.4856
71	37.6005	37.0673	33.3979	32.0061	29.6878	36.2187	35.7686	34.4161	36.7188	34.0823	31.5109
72	39.3862	39.1075	35.9324	36.0397	36.9008	39.0492	35.2453	38.746	36.2696	43.4113	36.8904
73	36.3174	36.6577	32.7739	35.9543	31.7412	37.8281	33.7106	34.729	34.5613	38.0693	37.1759
74	35.2584	36.2411	32.2798	32.9659	31.0668	36.5088	32.7426	34.6913	36.4387	35.8209	35.0988
75	31.1199	29.1315	27.7006	27.2958	25.1751	31.1149	26.8445	28.2893	26.5958	35.0846	30.9044
76	32.8662	29.5236	25.3213	25.7671	27.6972	32.5404	23.96	140.22	56.3186	130.626	129.471
77	28.6697	26.7473	23.2215	26.8562	26.3929	31.1758	33.4544	117.893	126.541	130.948	130.868
78	30.6779	28.2842	27.4257	26.0713	28.4565	29.5326	29.2687	29.6774	55.6919	59.2592	134.43
79	27.7004	25.67	24.511	26.7608	24.6675	30.7395	29.1072	26.2895	24.9257	56.437	29.9184
80	39.9431	35.8026	33.8722	36.2593	33.2445	34.1285	34.1324	25.8923	31.7937	29.048	28.2641
81	36.8769	31.3742	33.9256	35.5131	30.3478	31.9427	29.7492	23.6081	23.6886	21.2507	17.7144
82	26.8591	22.3361	26.2099	22.1585	14.6061	24.4481	20.0735	12.257	8.32618	16.5788	5.43564
83	35.9956	37.6307	35.8355	28.5132	25.8899	30.9496	23.1844	20.3943	17.3025	17.1668	13.7644
84	38.0815	36.3007	36.8378	30.9543	28.5532	28.5987	23.9292	17.7362	16.4127	20.8484	11.5774
85	39.1915	40.474	36.5264	30.6076	32.6785	35.1177	27.5621	20.8055	19.3744	17.6584	14.4377
86	42.2719	40.8616	39.0174	37.1325	32.1491	28.4741	31.661	22.0101	20.6451	21.7022	16.5656
87	35.7865	32.5661	33.6034	37.0331	26.9515	30.0278	23.9732	17.7919	16.2187	19.4489	12.314
88	34.581	32.247	31.39	33.9619	30.7772	26.7817	21.2698	16.2709	15.2549	16.9183	17.6281
89	35.1701	27.2006	25.7759	28.1836	19.5562	24.0451	15.7109	17.2586	11.8181	13.5557	9.95153
90	33.2156	32.0421	26.8428	28.0239	23.38	26.3782	19.1008	17.7601	12.1053	15.9283	8.7006
91	37.3263	33.1857	34.0075	30.9894	29.321	34.762	23.8458	22.8852	15.3451	18.2392	14.1763
92	36.4565	36.6619	34.8505	31.2064	34.1601	28.727	24.5564	20.3922	13.5741	18.5041	11.6997
93	39.4843	34.6198	31.7987	28.4052	27.2627	29.1111	23.0406	13.5469	12.8256	13.7508	10.2229
94	35.9509	30.332	25.7645	30.3698	21.7224	30.0914	23.7281	14.9102	10.9871	14.1638	7.72402
95	29.8605	31.6526	24.5678	24.0404	19.4969	23.2949	20.6785	11.1941	9.68906	9.70025	4.46612
96	35.7822	33.9757	29.5758	29.9751	27.0366	30.4669	29.8661	19.7801	14.5756	11.4873	6.68761
97	34.7441	30.7886	30.9397	29.7343	28.6034	33.3621	28.6336	26.4445	18.3382	16.0891	10.3981
98	31.7201	30.0537	30.8904	34.2004	26.2209	33.7104	32.378	27.8086	16.2553	16.9689	9.62147
99	28.7757	30.4693	29.1375	29.6639	26.7668	30.9747	29.3627	29.1731	22.2332	18.1225	9.06504
100	27.1957	29.843	27.1301	27.8032	24.7389	34.7721	26.374	24.5977	14.5494	14.5347	9.98883
101	29.6313	32.1579	28.0671	30.9566	29.1999	31.4665	28.9365	17.3635	15.7626	15.8402	13.3783
102	29.4193	28.1255	26.802	27.9409	26.69	31.2693	32.3676	21.9662	17.9324	15.8069	10.2611
103	27.593	26.9055	25.4602	25.3117	27.0314	27.9571	27.8424	26.2395	21.3142	25.3837	13.8813
104	24.7154	27.567	24.1825	22.6109	24.5096	29.6759	19.7329	13.7901	10.05	10.7435	10.4156
105	28.2117	31.3026	28.8311	27.5138	24.7891	32.1055	23.696	14.1697	12.9399	18.9133	13.4241
106	32.813	36.8802	34.2686	34.1507	30.3223	34.8392	28.589	20.7674	17.9398	24.4325	17.5933
107	30.1912	34.9084	30.6341	31.3829	27.6779	31.7535	24.7234	18.0074	15.1336	16.083	15.236
108	32.2124	33.0672	28.8979	29.8876	23.2641	27.2169	19.3273	15.3329	9.03504	16.1299	8.53472
109	31.1377	31.2399	26.4039	29.3362	24.7921	31.5469	21.4477	13.1787	16.8397	12.0197	14.1299
110	31.9227	27.7089	28.0246	29.3472	23.7591	24.6163	15.7871	14.9125	12.0851	15.0656	10.9758
111	29.7095	28.9446	27.8216	28.3062	16.8699	28.491	16.7461	13.9596	24.8701	17.1742	9.46808
112	35.2907	31.1147	30.3034	31.8339	25.9697	33.1151	25.8501	24.0942	21.3314	29.9395	22.2195
113	33.006	32.2912	31.6558	29.0149	24.9619	25.4048	22.8677	13.9071	21.0779	24.8899	14.7556
114	45.3449	43.6906	42.5573	37.4059	31.2775	38.8508	31.9123	27.6379	25.9232	28.7967	20.8934
115	33.9627	33.1786	34.2738	31.6081	27.1477	26.2927	26.7894	20.1023	15.1622	13.5085	20.1758
116	52.6294	51.2181	46.8414	45.3846	45.2559	45.7817	40.0462	36.8344	33.8319	33.6233	31.8505
117	43.1931	40.9037	35.0605	39.0103	35.4623	36.313	31.7658	27.8352	26.12	29.7047	23.2162
118	28.0774	26.4867	21.1084	26.294	20.7752	21.8198	17.1551	12.711	15.6219	18.1912	7.20095
119	28.5999	25.3448	21.7701	23.8948	18.88	21.8251	22.3987	17.2534	19.7918	25.8113	18.3917
120	34.1381	28.9183	27.037	27.8556	23.162	24.8617	25.559	22.7424	25.3947	29.3766	26.1499
121	34.1134	31.332	32.1267	27.8878	24.0614	29.4473	27.9214	24.4419	25.7922	24.8573	26.9582
122	34.5314	32.4899	30.4146	29.2134	23.8497	31.2688	29.5295	24.547	18.9345	23.3736	20.2625
123	31.4708	29.8422	28.9364	27.695	22.5516	28.2196	24.2415	22.5229	20.7226	22.4477	17.7975
124	29.7663	26.9642	25.5158	23.4132	20.88	25.1974	20.6385	19.2004	20.8371	23.0466	20.2188
125	31.5849	29.5056	26.8581	25.5426	26.0762	26.1578	23.077	22.2408	23.2943	24.1398	20.4724
126	27.0577	27.6994	22.9844	23.9105	19.5628	23.3346	22.6191	18.1787	21.2223	18.9795	17.7751
127	30.5147	32.6859	25.8458	30.0354	20.9107	27.6145	25.3297	23.0242	21.3719	21.4549	18.1709
128	26.5407	23.8961	21.9636	19.7758	19.0811	24.2953	21.1861	21.112	20.0999	23.7459	19.5428
129	28.3468	21.6501	24.1955	23.259	21.3031	26.694	23.5825	22.194	21.938	24.4918	20.4355
130	33.972	33.1472	30.3521	31.9965	28.6599	32.4958	31.2698	28.9459	29.6782	31.4478	28.022
131	28.3966	27.061	25.7097	26.0664	22.3455	27.0866	26.5377	22.1366	26.444	25.4924	22.5187
132	35.1761	30.9526	30.6406	31.8134	27.8111	31.926	29.9398	27.4112	29.5916	30.2814	25.9113
133	32.2333	30.7785	29.0821	28.5188	24.9523	28.5555	27.0961	23.7811	25.7689	26.8697	21.8622
134	32.4701	27.0145	26.5844	25.7584	21.5402	25.2518	21.7861	19.6634	20.6221	21.6759	17.2497
135	37.8582	31.9292	28.8811	25.7618	22.2927	25.2668	23.4445	20.6558	23.3635	22.3636	18.0775
136	34.333	32.1108	29.768	29.5149	27.9655	28.8162	31.5006	21.5844	32.5772	25.6084	22.0697
137	33.3204	34.2424	32.1572	32.3426	29.1774	32.0226	28.002	26.4582	27.1719	24.0956	27.727
138	34.336	33.0566	34.7403	32.7362	28.6823	33.2525	34.1912	27.8212	30.4895	29.9013	24.6074
139	27.7018	23.6869	26.4829	25.7615	19.9954	24.4788	22.9622	20.1631	21.9294	23.4406	18.4869
140	30.8661	26.4041	29.4304	27.8521	24.5017	27.7019	26.4775	23.599	24.3476	25.3491	21.1397
141	26.7091	23.2161	26.9801	22.8547	21.2031	24.7862	23.9772	20.8437	21.4751	22.5594	16.6582
142	31.1671	27.2834	31.4756	26.9588	26.3815	28.9759	26.5671	25.3198	26.9846	28.0296	23.2116
143	32.5556	29.1016	32.9444	28.2936	27.4699	30.2393	28.0425	26.3598	28.214	29.5414	24.5168
144	28.1068	23.9768	28.6853	25.0587	22.7477	26.3522	24.6323	22.8986	25.4565	25.8125	22.1963
145	26.4537	22.3236	26.4246	24.1639	21.756	25.2165	23.1814	20.6382	23.358	24.1633	20.802
146	25.197	19.6182	23.821	21.8351	18.8708	23.3136	21.1063	18.3869	21.5602	21.6101	19.1633
147	29.2025	24.267	27.3425	25.8676	23.0504	25.9728	25.3605	22.6424	25.7434	25.4812	22.6295
148	27.9745	21.9724	25.0015	24.7649	19.8575	24.7854	22.6776	20.8732	23.6213	22.899	20.6942
149	21.8642	17.6525	20.7243	21.4749	17.1382	20.2562	20.7327	18.9089	23.1373	21.3491	21.5798
150	27.0525	21.1082	22.1045	24.026	17.0346	21.7014	20.7633	18.5949	20.6746	19.073	18.2414
151	27.8347	24.2899	24.602	27.2482	20.6227	26.2174	25.1657	22.4638	25.1633	24.4924	20.4653
152	24.3169	23.822	21.1533	21.3145	18.0549	23.6871	20.7012	17.8564	20.0697	17.2874	13.4008
153	23.9618	23.9647	22.0595	22.5421	19.4613	23.814	22.5213	18.3484	20.3416	19.3821	15.5431
154	28.5837	25.6178	24.3996	26.2056	22.6828	26.0272	25.6409	22.0997	21.6614	20.5464	15.5829
155	26.817	26.3839	25.8326	24.3921	20.5912	24.2624	20.5442	19.6391	19.9067	18.0533	14.2604
156	32.8313	31.4487	28.3584	28.7168	26.348	31.5265	28.4279	26.0375	27.3152	22.8371	18.0308
157	30.0915	22.3511	22.6939	22.2006	17.1554	22.0981	19.884	15.6082	15.2622	9.41068	12.6363
158	27.6623	26.3007	24.495	25.844	21.4406	26.2749	20.8673	19.0024	17.8499	11.4123	5.9993

## Sheet: Figure 4c
Mean error versus scale
scale	mean error (pixels)
0.5	31.613
0.55	29.4058
0.6	27.3983
0.65	27.0536
0.7	24.6054
0.75	24.3336
0.8	21.3891
0.85	21.0274
0.9	20.6132
0.95	23.6885
1	23.6818

## Sheet: Figure 4e
Precision-recall curves (left panel)															AUC values (left panel, text)			Error in pixels (right panel)
uniform-250		uniform-500		uniform-1k		diverse-1k		diverse-380k		diverse-380k frame-level scale opt.		diverse-380k clip-level scale opt.			method	auc		uniform-250	uniform-500	uniform-1k	diverse-1k	diverse-380k	diverse-380k frame-level scale opt.	diverse-380k clip-level scale opt.
recall	precision	recall	precision	recall	precision	recall	precision	recall	precision	recall	precision	recall	precision		uniform-250	0.14095		504.905	877.857	10.1029	12.9179	12.3661	12.3661	12.3661
0.00181159	1	0.00181159	1	0.00181159	1	0.00181159	1	0.00181159	1	0.00181159	1	0.00181159	1		uniform-500	0.141596		709.764	707.676	710.849	1335.72	63.8938	9.04457	1.57131
0.00362319	1	0.00362319	1	0.00362319	1	0.00362319	1	0.00362319	1	0.00362319	1	0.00362319	1		uniform-1k	0.155247		709.154	708.001	710.86	1335.09	7.59984	8.34163	66.2959
0.00543478	1	0.00543478	1	0.00543478	1	0.00543478	1	0.00543478	1	0.00543478	1	0.00543478	1		diverse-1k	0.208106		436.753	879.384	882.38	10.6826	14.252	14.252	14.252
0.00724638	1	0.00724638	1	0.00724638	1	0.00724638	1	0.00724638	1	0.00724638	1	0.00724638	1		diverse-380k	0.518109		94.2582	787.041	14.3378	33.8092	16.4516	16.4516	19.7141
0.00905797	1	0.00905797	1	0.00905797	1	0.00905797	1	0.00905797	1	0.00905797	1	0.00905797	1		diverse-380k frame-level scale opt.	0.688726		1042.31	23.0747	18.5287	18.3858	14.4684	16.1505	14.4684
0.0108696	1	0.0108696	1	0.0108696	1	0.0108696	1	0.0108696	1	0.0108696	1	0.0108696	1		diverse-380k clip-level scale opt.	0.763256		651.143	649.898	651.023	578.966	648.102	1.7214	1.83289
0.0108696	0.857143	0.0126812	1	0.0126812	1	0.0126812	1	0.0126812	1	0.0126812	1	0.0126812	1					29.4898	26.8483	24.2318	16.8463	24.1278	27.0837	29.1721
0.0126812	0.875	0.0144928	1	0.0144928	1	0.0144928	1	0.0144928	1	0.0144928	1	0.0144928	1					493.882	443.905	445.07	4.68234	5.18188	101.289	4.54526
0.0144928	0.888889	0.0163043	1	0.0163043	1	0.0163043	1	0.0163043	1	0.0163043	1	0.0163043	1					333.216	182.803	184.905	494.205	615.906	1.71242	2.65081
0.0163043	0.9	0.0181159	1	0.0181159	1	0.0181159	1	0.0181159	1	0.0181159	1	0.0181159	1					4.85491	4.94332	220.184	61.6256	3.71658	7.80863	7.80863
0.0181159	0.909091	0.0199275	1	0.0199275	1	0.0199275	1	0.0199275	1	0.0199275	1	0.0199275	1					571.337	34.5521	301.097	614.879	19.2027	10.1858	13.5755
0.0199275	0.916667	0.0217391	1	0.0217391	1	0.0217391	1	0.0217391	1	0.0217391	1	0.0217391	1					16.072	14.4432	15.8054	15.5943	14.675	14.675	14.675
0.0217391	0.923077	0.0235507	1	0.0235507	1	0.0235507	1	0.0235507	1	0.0235507	1	0.0235507	1					896.576	895.665	898.31	897.724	55.7722	2.29088	2.14414
0.0235507	0.928571	0.0253623	1	0.0253623	1	0.0253623	1	0.0253623	1	0.0253623	1	0.0253623	1					896.664	895.676	898.618	897.799	62.6233	2.62907	0.215341
0.0253623	0.933333	0.0271739	1	0.0271739	1	0.0271739	1	0.0271739	1	0.0271739	1	0.0271739	1					174.472	173.597	174.628	507.185	629.516	2.01516	3.43847
0.0271739	0.9375	0.0289855	1	0.0271739	0.9375	0.0289855	1	0.0289855	1	0.0289855	1	0.0289855	1					4.83781	5.02194	218.161	61.8406	2.50318	8.36708	8.36708
0.0271739	0.882353	0.0307971	1	0.0289855	0.941176	0.0307971	1	0.0307971	1	0.0307971	1	0.0307971	1					9.19983	20.3727	29.048	42.671	13.0873	27.7886	13.3602
0.0289855	0.888889	0.0326087	1	0.0307971	0.944444	0.0326087	1	0.0326087	1	0.0326087	1	0.0326087	1					542.201	176.178	541.516	467.307	263.699	216.759	1.18786
0.0289855	0.842105	0.0326087	0.947368	0.0307971	0.894737	0.0344203	1	0.0344203	1	0.0344203	1	0.0344203	1					543.418	178.965	542.727	468.185	266.235	214.979	3.55473
0.0307971	0.85	0.0344203	0.95	0.0326087	0.9	0.0362319	1	0.0362319	1	0.0362319	1	0.0362319	1					164.48	573.865	164.435	514.963	2.68039	4.58225	3.19772
0.0326087	0.857143	0.0362319	0.952381	0.0344203	0.904762	0.0362319	0.952381	0.0380435	1	0.0380435	1	0.0380435	1					171.44	136.921	171.929	8.96258	13.4399	3.25187	19.7149
0.0344203	0.863636	0.0380435	0.954545	0.0344203	0.863636	0.0380435	0.954545	0.0398551	1	0.0398551	1	0.0398551	1					4.22347	5.32157	218.161	350.268	2.88931	8.26551	8.26551
0.0362319	0.869565	0.0398551	0.956522	0.0362319	0.869565	0.0380435	0.913043	0.0416667	1	0.0416667	1	0.0416667	1					18.14	17.4048	17.6317	17.5941	16.2708	14.7592	16.2708
0.0380435	0.875	0.0416667	0.958333	0.0380435	0.875	0.0398551	0.916667	0.0434783	1	0.0434783	1	0.0434783	1					213.772	171.488	286.077	457.098	3.07215	2.2427	4.82495
0.0398551	0.88	0.0434783	0.96	0.0398551	0.88	0.0416667	0.92	0.0452899	1	0.0452899	1	0.0452899	1					26.1271	322.155	295.857	12.2582	10.8051	11.6682	15.2013
0.0416667	0.884615	0.0452899	0.961538	0.0416667	0.884615	0.0434783	0.923077	0.0471014	1	0.0471014	1	0.0471014	1					6.11434	2.18055	6.35091	8.77146	7.44017	1.29102	5.30432
0.0434783	0.888889	0.0471014	0.962963	0.0434783	0.888889	0.0452899	0.925926	0.048913	1	0.048913	1	0.048913	1					5.41106	219.086	217.758	349.756	6.66119	8.28794	7.28219
0.0434783	0.857143	0.048913	0.964286	0.0452899	0.892857	0.0471014	0.928571	0.0507246	1	0.0507246	1	0.0507246	1					25.5319	18.7756	21.138	10.5138	15.4185	16.5102	21.1261
0.0452899	0.862069	0.0507246	0.965517	0.0471014	0.896552	0.048913	0.931034	0.0525362	1	0.0525362	1	0.0525362	1					543.296	178.621	542.41	467.699	540.414	214.868	3.15731
0.0471014	0.866667	0.0525362	0.966667	0.0471014	0.866667	0.0507246	0.933333	0.0543478	1	0.0543478	1	0.0543478	1					448.37	387.291	30.007	18.5181	20.975	23.7217	22.4788
0.048913	0.870968	0.0543478	0.967742	0.048913	0.870968	0.0525362	0.935484	0.0561594	1	0.0561594	1	0.0561594	1					5.8979	220.726	219.793	62.9313	8.51845	7.4516	6.46902
0.0507246	0.875	0.0561594	0.96875	0.0507246	0.875	0.0543478	0.9375	0.057971	1	0.057971	1	0.057971	1					304.854	304.225	15.4583	32.0831	25.0116	24.163	24.9922
0.0525362	0.878788	0.0561594	0.939394	0.0525362	0.878788	0.0543478	0.909091	0.0597826	1	0.0597826	1	0.0597826	1					432.276	430.959	319.961	353.288	148.843	2.36552	2.36552
0.0543478	0.882353	0.057971	0.941176	0.0543478	0.882353	0.0561594	0.911765	0.0615942	1	0.0615942	1	0.0615942	1					5.52655	220.892	219.733	64.0927	9.42487	10.132	7.95774
0.0561594	0.885714	0.057971	0.914286	0.0561594	0.885714	0.057971	0.914286	0.0634058	1	0.0634058	1	0.0634058	1					1010.35	784.724	1011.45	1078.08	158.771	9.76218	6.65795
0.0561594	0.861111	0.0597826	0.916667	0.057971	0.888889	0.057971	0.888889	0.0652174	1	0.0652174	1	0.0634058	0.972222					537.147	534.473	536.38	461.71	534.296	217.164	1.04016
0.057971	0.864865	0.0615942	0.918919	0.0597826	0.891892	0.057971	0.864865	0.067029	1	0.067029	1	0.0652174	0.972973					468.206	397.32	388.105	422.874	232.784	325.454	384.278
0.0597826	0.868421	0.0634058	0.921053	0.0615942	0.894737	0.0597826	0.868421	0.0688406	1	0.0688406	1	0.067029	0.973684					1011.71	108.141	1013.42	1012.56	73.336	8.08865	6.02516
0.0615942	0.871795	0.0634058	0.897436	0.0634058	0.897436	0.0615942	0.871795	0.0706522	1	0.0706522	1	0.0688406	0.974359					135.671	265.491	262.867	90.1669	12.2949	9.40331	9.40331
0.0634058	0.875	0.0634058	0.875	0.0652174	0.9	0.0615942	0.85	0.0724638	1	0.0724638	1	0.0706522	0.975					412.055	278.524	281.535	8.30264	13.8964	15.0266	14.9977
0.0652174	0.878049	0.0652174	0.878049	0.067029	0.902439	0.0634058	0.853659	0.0742754	1	0.0742754	1	0.0724638	0.97561					537.75	534.866	536.913	463.03	534.683	1.10623	2.20837
0.067029	0.880952	0.0652174	0.857143	0.0688406	0.904762	0.0652174	0.857143	0.076087	1	0.076087	1	0.0742754	0.97619					1012.97	115.382	980.085	1012.92	83.6377	6.91655	5.30478
0.0688406	0.883721	0.067029	0.860465	0.0706522	0.906977	0.0652174	0.837209	0.0778986	1	0.0778986	1	0.076087	0.976744					417.271	1670.65	1246.37	420.072	11.6959	90.4704	6.38047
0.0706522	0.886364	0.067029	0.840909	0.0724638	0.909091	0.067029	0.840909	0.0797101	1	0.0797101	1	0.0778986	0.977273					260.298	255.568	260.886	127.09	215.48	2.09486	2.09486
0.0724638	0.888889	0.0688406	0.844444	0.0724638	0.888889	0.0688406	0.844444	0.0815217	1	0.0815217	1	0.0797101	0.977778					479.467	1592.57	481.244	111.322	118.213	47.9461	23.1141
0.0742754	0.891304	0.0688406	0.826087	0.0742754	0.891304	0.0688406	0.826087	0.0833333	1	0.0833333	1	0.0815217	0.978261					556.818	551.822	248.56	435.994	7.05589	5.09477	4.89287
0.076087	0.893617	0.0706522	0.829787	0.076087	0.893617	0.0706522	0.829787	0.0851449	1	0.0851449	1	0.0833333	0.978723					596.415	323.564	212.198	2.34375	5.59114	5.54102	6.64793
0.0778986	0.895833	0.0724638	0.833333	0.0778986	0.895833	0.0724638	0.833333	0.0869565	1	0.0869565	1	0.0851449	0.979167					518.096	176.034	517.269	442.466	515.001	216.684	19.9368
0.0797101	0.897959	0.0724638	0.816327	0.0778986	0.877551	0.0742754	0.836735	0.0887681	1	0.0887681	1	0.0869565	0.979592					249.703	249.03	446.65	287.584	125.066	95.6541	208.223
0.0797101	0.88	0.0742754	0.82	0.0797101	0.88	0.076087	0.84	0.0905797	1	0.0887681	0.98	0.0887681	0.98					511.178	509.966	384.439	268.568	2.73098	9.91122	7.40088
0.0797101	0.862745	0.0742754	0.803922	0.0815217	0.882353	0.0778986	0.843137	0.0923913	1	0.0905797	0.980392	0.0905797	0.980392					522.914	195.528	253.132	286.287	136.167	88.4335	87.1149
0.0797101	0.846154	0.076087	0.807692	0.0833333	0.884615	0.0797101	0.846154	0.0942029	1	0.0923913	0.980769	0.0923913	0.980769					424.14	285.481	288.133	31.2545	18.792	17.1364	17.1364
0.0815217	0.849057	0.0778986	0.811321	0.0851449	0.886792	0.0815217	0.849057	0.0960145	1	0.0942029	0.981132	0.0942029	0.981132					40.5787	43.0757	36.9879	33.5051	53.5049	172.562	45.7625
0.0815217	0.833333	0.0797101	0.814815	0.0851449	0.87037	0.0833333	0.851852	0.0978261	1	0.0942029	0.962963	0.0960145	0.981481					232.443	227.756	232.812	109.469	165.521	2.73087	1.95061
0.0833333	0.836364	0.0797101	0.8	0.0869565	0.872727	0.0851449	0.854545	0.0996377	1	0.0960145	0.963636	0.0978261	0.981818					525.637	68.6942	91.032	92.8931	93.6929	93.2482	86.1088
0.0851449	0.839286	0.0797101	0.785714	0.0887681	0.875	0.0851449	0.839286	0.0996377	0.982143	0.0978261	0.964286	0.0996377	0.982143					26.1658	25.7115	21.3552	37.3927	17.9362	476.499	39.6407
0.0851449	0.824561	0.0797101	0.77193	0.0905797	0.877193	0.0851449	0.824561	0.101449	0.982456	0.0996377	0.964912	0.101449	0.982456					416.177	439.568	422.838	44.8506	111.929	644.145	29.1234
0.0869565	0.827586	0.0815217	0.775862	0.0923913	0.87931	0.0851449	0.810345	0.103261	0.982759	0.101449	0.965517	0.103261	0.982759					316.201	16.1288	348.693	15.451	15.4057	14.2752	14.2752
0.0887681	0.830508	0.0833333	0.779661	0.0942029	0.881356	0.0851449	0.79661	0.105072	0.983051	0.103261	0.966102	0.105072	0.983051					33.6679	526.745	34.2941	23.4864	28.286	32.756	27.4334
0.0887681	0.816667	0.0833333	0.766667	0.0942029	0.866667	0.0851449	0.783333	0.106884	0.983333	0.105072	0.966667	0.106884	0.983333					25.9299	534.162	27.3337	17.1392	21.4875	18.1665	18.1665
0.0905797	0.819672	0.0833333	0.754098	0.0960145	0.868852	0.0869565	0.786885	0.108696	0.983607	0.106884	0.967213	0.108696	0.983607					386.364	384.803	289.657	408.038	373.333	212.532	4.7195
0.0923913	0.822581	0.0833333	0.741935	0.0978261	0.870968	0.0869565	0.774194	0.110507	0.983871	0.108696	0.967742	0.110507	0.983871					228.498	222.909	228.407	109.578	236.39	2.42356	3.43632
0.0942029	0.825397	0.0851449	0.746032	0.0996377	0.873016	0.0869565	0.761905	0.110507	0.968254	0.110507	0.968254	0.112319	0.984127					223.523	217.516	223.446	107.518	214.425	2.60887	2.78646
0.0942029	0.8125	0.0851449	0.734375	0.101449	0.875	0.0887681	0.765625	0.112319	0.96875	0.112319	0.96875	0.11413	0.984375					282.812	377.477	304.151	11.6555	16.0041	17.2456	14.7877
0.0960145	0.815385	0.0851449	0.723077	0.103261	0.876923	0.0905797	0.769231	0.11413	0.969231	0.11413	0.969231	0.115942	0.984615					433.986	434.44	447.846	33.2182	195.201	207.368	21.1735
0.0960145	0.80303	0.0869565	0.727273	0.105072	0.878788	0.0923913	0.772727	0.115942	0.969697	0.115942	0.969697	0.117754	0.984848					299.024	361.26	282.113	13.2157	16.5161	16.6927	14.6311
0.0960145	0.791045	0.0869565	0.716418	0.106884	0.880597	0.0942029	0.776119	0.117754	0.970149	0.117754	0.970149	0.119565	0.985075					442.22	440.562	337.442	361.338	123.793	1.18702	0.998217
0.0978261	0.794118	0.0887681	0.720588	0.108696	0.882353	0.0942029	0.764706	0.119565	0.970588	0.119565	0.970588	0.121377	0.985294					461.273	33.6602	31.9384	33.9332	14.8502	17.0671	30.7708
0.0978261	0.782609	0.0905797	0.724638	0.110507	0.884058	0.0960145	0.768116	0.121377	0.971014	0.121377	0.971014	0.123188	0.985507					437.94	425.461	437.891	40.0995	189.436	192.167	78.8112
0.0978261	0.771429	0.0905797	0.714286	0.112319	0.885714	0.0978261	0.771429	0.123188	0.971429	0.123188	0.971429	0.125	0.985714					321.596	134.49	321.71	125.174	14.8343	5.66878	8.04754
0.0996377	0.774648	0.0905797	0.704225	0.11413	0.887324	0.0996377	0.774648	0.125	0.971831	0.125	0.971831	0.126812	0.985915					539.412	372.879	286.956	458.163	15.3891	10.28	12.0026
0.101449	0.777778	0.0905797	0.694444	0.115942	0.888889	0.101449	0.777778	0.126812	0.972222	0.126812	0.972222	0.128623	0.986111					735.129	733.399	736.615	736.018	72.679	40.8097	6.25762
0.101449	0.767123	0.0905797	0.684932	0.117754	0.890411	0.103261	0.780822	0.128623	0.972603	0.128623	0.972603	0.130435	0.986301					576.558	60.0879	56.3206	622.202	15.3092	15.5778	17.4063
0.101449	0.756757	0.0905797	0.675676	0.119565	0.891892	0.105072	0.783784	0.130435	0.972973	0.130435	0.972973	0.132246	0.986486					92.2874	90.6875	90.1498	88.7011	214.852	210.527	127.879
0.101449	0.746667	0.0905797	0.666667	0.121377	0.893333	0.106884	0.786667	0.132246	0.973333	0.132246	0.973333	0.134058	0.986667					420.346	287.113	289.964	17.5159	19.6211	19.1802	23.7673
0.101449	0.736842	0.0923913	0.671053	0.123188	0.894737	0.108696	0.789474	0.134058	0.973684	0.134058	0.973684	0.13587	0.986842					420.853	419.994	307.871	418.709	1.46279	342.043	342.043
0.103261	0.74026	0.0923913	0.662338	0.123188	0.883117	0.110507	0.792208	0.13587	0.974026	0.13587	0.974026	0.137681	0.987013					261.126	365.261	264.458	456.161	1.94357	4.06805	7.75837
0.103261	0.730769	0.0923913	0.653846	0.123188	0.871795	0.112319	0.794872	0.137681	0.974359	0.137681	0.974359	0.139493	0.987179					734.424	1324	735.701	248.079	225.32	29.6416	3.43588
0.105072	0.734177	0.0942029	0.658228	0.123188	0.860759	0.112319	0.78481	0.139493	0.974684	0.139493	0.974684	0.141304	0.987342					12.0947	11.7752	474.602	13.7981	14.9532	9.78277	9.78277
0.105072	0.725	0.0960145	0.6625	0.123188	0.85	0.112319	0.775	0.141304	0.975	0.141304	0.975	0.143116	0.9875					402.88	469.422	303.125	40.3092	5.88156	7.6734	7.6734
0.105072	0.716049	0.0978261	0.666667	0.125	0.851852	0.11413	0.777778	0.143116	0.975309	0.143116	0.975309	0.144928	0.987654					13.8121	18.7621	383.208	10.8002	14.2745	11.8818	11.8818
0.106884	0.719512	0.0996377	0.670732	0.125	0.841463	0.11413	0.768293	0.144928	0.97561	0.144928	0.97561	0.146739	0.987805					353.843	145.615	189.019	100.892	259.164	6.41419	4.95384
0.106884	0.710843	0.101449	0.674699	0.126812	0.843373	0.115942	0.771084	0.146739	0.975904	0.146739	0.975904	0.148551	0.987952					415.143	281.547	309.041	259.223	14.2724	19.7562	19.7562
0.106884	0.702381	0.101449	0.666667	0.128623	0.845238	0.117754	0.77381	0.146739	0.964286	0.148551	0.97619	0.150362	0.988095					328.196	323.421	33.606	10.8672	21.9056	24.44	25.6769
0.108696	0.705882	0.103261	0.670588	0.128623	0.835294	0.117754	0.764706	0.148551	0.964706	0.150362	0.976471	0.152174	0.988235					122.417	359.454	360.33	71.3201	113.056	246.51	8.13309
0.108696	0.697674	0.105072	0.674419	0.128623	0.825581	0.117754	0.755814	0.150362	0.965116	0.152174	0.976744	0.153986	0.988372					358.794	171.146	567.738	15.7125	11.7529	11.0895	10.6661
0.108696	0.689655	0.106884	0.678161	0.128623	0.816092	0.117754	0.747126	0.152174	0.965517	0.153986	0.977011	0.155797	0.988506					1285.2	1070.12	1000.54	127.299	129.54	14.0744	80.7852
0.110507	0.693182	0.106884	0.670455	0.128623	0.806818	0.119565	0.75	0.153986	0.965909	0.155797	0.977273	0.157609	0.988636					412.015	278.693	280.175	282.24	16.7394	18.4317	19.1166
0.110507	0.685393	0.106884	0.662921	0.128623	0.797753	0.121377	0.752809	0.155797	0.966292	0.157609	0.977528	0.15942	0.988764					356.524	132.886	176.037	95.057	29.8078	1.60275	0.70745
0.112319	0.688889	0.108696	0.666667	0.130435	0.8	0.123188	0.755556	0.157609	0.966667	0.15942	0.977778	0.161232	0.988889					542.763	519.206	400.722	493.046	11.6741	12.1964	13.2042
0.11413	0.692308	0.110507	0.67033	0.132246	0.802198	0.123188	0.747253	0.15942	0.967033	0.161232	0.978022	0.163043	0.989011					268.225	467.023	409.885	345.279	6.41595	2.55136	3.42712
0.115942	0.695652	0.112319	0.673913	0.134058	0.804348	0.123188	0.73913	0.161232	0.967391	0.163043	0.978261	0.164855	0.98913					887.588	886.816	889.903	194.598	89.3968	53.8475	1.55709
0.117754	0.698925	0.11413	0.677419	0.13587	0.806452	0.123188	0.731183	0.163043	0.967742	0.164855	0.978495	0.166667	0.989247					394.823	393.309	393.795	11.6137	390.113	4.51796	3.6185
0.117754	0.691489	0.11413	0.670213	0.13587	0.797872	0.123188	0.723404	0.164855	0.968085	0.166667	0.978723	0.168478	0.989362					19.727	16.0208	18.3911	18.1169	14.2034	12.4979	12.0605
0.119565	0.694737	0.115942	0.673684	0.137681	0.8	0.123188	0.715789	0.166667	0.968421	0.168478	0.978947	0.17029	0.989474					1087.09	96.7975	110.696	109.586	117.035	114.561	114.561
0.119565	0.6875	0.115942	0.666667	0.139493	0.802083	0.123188	0.708333	0.168478	0.96875	0.17029	0.979167	0.172101	0.989583					611.251	582.503	430.945	1.15173	5.03969	1.78269	4.37938
0.119565	0.680412	0.115942	0.659794	0.139493	0.793814	0.125	0.71134	0.17029	0.969072	0.172101	0.979381	0.173913	0.989691					14.6225	15.2656	486.362	13.024	10.6295	9.85236	9.85236
0.121377	0.683673	0.117754	0.663265	0.141304	0.795918	0.126812	0.714286	0.172101	0.969388	0.173913	0.979592	0.175725	0.989796					893.259	892.706	894.906	1162.11	39.8832	118.152	2.07614
0.123188	0.686869	0.119565	0.666667	0.143116	0.79798	0.128623	0.717172	0.173913	0.969697	0.175725	0.979798	0.177536	0.989899					367.967	365.888	366.295	16.6214	19.2212	3.53392	3.94414
0.125	0.69	0.119565	0.66	0.143116	0.79	0.130435	0.72	0.175725	0.97	0.177536	0.98	0.179348	0.99					405.715	271.092	272.481	15.7556	8.80122	6.67814	9.84324
0.126812	0.693069	0.121377	0.663366	0.144928	0.792079	0.132246	0.722772	0.177536	0.970297	0.179348	0.980198	0.181159	0.990099					362.302	359.897	360.15	24.6519	20.1279	2.69201	2.16094
0.128623	0.696078	0.123188	0.666667	0.146739	0.794118	0.134058	0.72549	0.179348	0.970588	0.181159	0.980392	0.182971	0.990196					303.647	273.635	486.708	289.803	269.553	25.2403	25.2403
0.130435	0.699029	0.123188	0.660194	0.146739	0.786408	0.13587	0.728155	0.181159	0.970874	0.182971	0.980583	0.184783	0.990291					1361.62	1288.81	89.4847	88.8138	39.6481	3.95605	1.62365
0.132246	0.701923	0.123188	0.653846	0.146739	0.778846	0.13587	0.721154	0.182971	0.971154	0.184783	0.980769	0.186594	0.990385					836.77	108.568	933.052	87.49	118.94	11.8753	123.96
0.134058	0.704762	0.123188	0.647619	0.148551	0.780952	0.137681	0.72381	0.184783	0.971429	0.186594	0.980952	0.188406	0.990476					548.344	407.105	533.83	280.254	54.4816	2.88244	4.56399
0.134058	0.698113	0.123188	0.641509	0.148551	0.773585	0.137681	0.716981	0.184783	0.962264	0.188406	0.981132	0.190217	0.990566					375.751	316.527	484.494	327.824	54.3896	14.084	11.5659
0.134058	0.691589	0.123188	0.635514	0.148551	0.766355	0.137681	0.71028	0.184783	0.953271	0.190217	0.981308	0.192029	0.990654					350.428	310.124	727.911	440.974	1.57171	247.534	239.251
0.134058	0.685185	0.123188	0.62963	0.148551	0.759259	0.139493	0.712963	0.186594	0.953704	0.192029	0.981481	0.193841	0.990741					385.748	424.882	1.16647	315.876	119.915	393.119	9.96562
0.134058	0.678899	0.123188	0.623853	0.148551	0.752294	0.141304	0.715596	0.188406	0.954128	0.193841	0.981651	0.195652	0.990826					595.654	272.81	668.905	380.901	17.2287	179.274	171.911
0.134058	0.672727	0.125	0.627273	0.150362	0.754545	0.143116	0.718182	0.190217	0.954545	0.195652	0.981818	0.197464	0.990909					548.116	275.24	538.443	581.746	127.08	4.06763	3.53168
0.13587	0.675676	0.125	0.621622	0.150362	0.747748	0.143116	0.711712	0.192029	0.954955	0.197464	0.981982	0.199275	0.990991					9.94592	258.649	165.329	389.281	12.657	20.7459	10.5141
0.13587	0.669643	0.126812	0.625	0.150362	0.741071	0.144928	0.714286	0.193841	0.955357	0.199275	0.982143	0.201087	0.991071					13.0857	15.2348	414.614	9.25035	5.4266	6.84139	3.86346
0.13587	0.663717	0.126812	0.619469	0.150362	0.734513	0.146739	0.716814	0.195652	0.955752	0.201087	0.982301	0.202899	0.99115					1168.54	786.758	997.826	105.362	114.704	112.415	112.415
0.137681	0.666667	0.128623	0.622807	0.152174	0.736842	0.146739	0.710526	0.197464	0.95614	0.202899	0.982456	0.20471	0.991228					34.0593	30.4602	26.6516	22.104	10.94	30.4677	16.5339
0.139493	0.669565	0.128623	0.617391	0.152174	0.730435	0.146739	0.704348	0.199275	0.956522	0.20471	0.982609	0.206522	0.991304					17.0225	254.869	649.068	648.511	12.0135	554.297	8.31177
0.141304	0.672414	0.128623	0.612069	0.152174	0.724138	0.148551	0.706897	0.201087	0.956897	0.206522	0.982759	0.208333	0.991379					1084.22	312.731	980.551	191.459	49.6821	45.149	45.4716
0.143116	0.675214	0.128623	0.606838	0.152174	0.717949	0.150362	0.709402	0.202899	0.957265	0.208333	0.982906	0.210145	0.991453					137.742	137.852	395.269	481.582	5.5714	10.0574	7.9274
0.143116	0.669492	0.128623	0.601695	0.152174	0.711864	0.150362	0.70339	0.20471	0.957627	0.210145	0.983051	0.211957	0.991525					11.9356	12.7969	14.095	10.0171	14.1814	11.0325	10.3986
0.143116	0.663866	0.130435	0.605042	0.152174	0.705882	0.150362	0.697479	0.206522	0.957983	0.211957	0.983193	0.213768	0.991597					191.885	275.994	299.955	267.981	34.0755	2.92778	1.73207
0.144928	0.666667	0.130435	0.6	0.152174	0.7	0.150362	0.691667	0.208333	0.958333	0.213768	0.983333	0.21558	0.991667					608.542	254.355	168.326	382.108	11.9498	6.60047	6.60047
0.144928	0.661157	0.130435	0.595041	0.153986	0.702479	0.150362	0.68595	0.210145	0.958678	0.21558	0.983471	0.217391	0.991736					470.322	468.8	356.671	467.341	6.79761	7.31384	5.40076
0.144928	0.655738	0.130435	0.590164	0.153986	0.696721	0.152174	0.688525	0.211957	0.959016	0.217391	0.983607	0.219203	0.991803					299.194	294.386	295.885	211.958	33.8843	1.53496	1.91628
0.146739	0.658537	0.132246	0.593496	0.153986	0.691057	0.153986	0.691057	0.213768	0.95935	0.219203	0.98374	0.221014	0.99187					481.851	480.638	366.908	401.724	2.01377	6.01447	4.43814
0.146739	0.653226	0.132246	0.58871	0.155797	0.693548	0.155797	0.693548	0.21558	0.959677	0.221014	0.983871	0.222826	0.991935					966.867	257.566	678.473	384.937	10.3829	10.3829	7.20403
0.148551	0.656	0.134058	0.592	0.155797	0.688	0.155797	0.688	0.21558	0.952	0.222826	0.984	0.224638	0.992					214.35	215.508	215.525	953.481	24.0656	218.002	131.69
0.150362	0.65873	0.134058	0.587302	0.155797	0.68254	0.157609	0.690476	0.217391	0.952381	0.224638	0.984127	0.226449	0.992063					37.7094	31.787	381.845	254.821	5.30755	22.5019	22.5019
0.150362	0.653543	0.134058	0.582677	0.155797	0.677165	0.157609	0.685039	0.219203	0.952756	0.226449	0.984252	0.228261	0.992126					214.411	215.899	521.218	952.773	23.6303	199.745	123.074
0.150362	0.648438	0.134058	0.578125	0.155797	0.671875	0.15942	0.6875	0.221014	0.953125	0.228261	0.984375	0.230072	0.992188					367.003	365.587	275.818	364.463	7.36004	4.5814	52.8248
0.150362	0.643411	0.134058	0.573643	0.155797	0.666667	0.15942	0.682171	0.222826	0.953488	0.230072	0.984496	0.231884	0.992248					947.743	227.26	901.17	943.662	20.0354	211.853	17.6774
0.150362	0.638462	0.13587	0.576923	0.157609	0.669231	0.161232	0.684615	0.224638	0.953846	0.231884	0.984615	0.233696	0.992308					873.354	780.852	786.285	307.147	15.4982	24.6484	24.6484
0.152174	0.641221	0.13587	0.572519	0.157609	0.664122	0.163043	0.687023	0.226449	0.954198	0.233696	0.984733	0.235507	0.992366					12.8692	15.0367	394.796	332.688	14.5537	45.3285	9.98803
0.152174	0.636364	0.137681	0.575758	0.157609	0.659091	0.163043	0.681818	0.228261	0.954545	0.235507	0.984848	0.237319	0.992424					421.838	420.5	317.447	11.0513	5.24611	4.57899	119.096
0.152174	0.631579	0.137681	0.571429	0.15942	0.661654	0.164855	0.684211	0.230072	0.954887	0.237319	0.984962	0.23913	0.992481					264.759	12.9611	424.115	320.757	12.2047	8.39583	10.5526
0.152174	0.626866	0.137681	0.567164	0.15942	0.656716	0.164855	0.679104	0.231884	0.955224	0.23913	0.985075	0.240942	0.992537					224.064	225.271	17.9409	944.801	7.58787	294.48	11.364
0.152174	0.622222	0.137681	0.562963	0.15942	0.651852	0.164855	0.674074	0.233696	0.955556	0.240942	0.985185	0.242754	0.992593					471.037	318.372	316.248	14.6495	20.5298	24.8301	21.4237
0.153986	0.625	0.137681	0.558824	0.15942	0.647059	0.164855	0.669118	0.233696	0.948529	0.242754	0.985294	0.244565	0.992647					172.57	96.9484	119.486	247.586	576.74	2.74023	3.97137
0.153986	0.620438	0.139493	0.562044	0.161232	0.649635	0.164855	0.664234	0.235507	0.948905	0.244565	0.985401	0.246377	0.992701					300.715	13.9764	154.457	6.40308	3.77624	3.77624	5.49252
0.153986	0.615942	0.139493	0.557971	0.161232	0.644928	0.166667	0.666667	0.237319	0.949275	0.246377	0.985507	0.248188	0.992754					352.072	151.301	118.711	274.461	522.155	5.95349	4.49427
0.155797	0.618705	0.139493	0.553957	0.163043	0.647482	0.168478	0.669065	0.23913	0.94964	0.248188	0.985612	0.25	0.992806					746.488	745.895	752.144	325.918	28.3203	28.3779	19.504
0.155797	0.614286	0.139493	0.55	0.163043	0.642857	0.168478	0.664286	0.240942	0.95	0.25	0.985714	0.251812	0.992857					438.373	284.581	402.623	2.33596	10.8078	9.31717	12.1175
0.155797	0.609929	0.141304	0.553191	0.163043	0.638298	0.168478	0.659574	0.242754	0.950355	0.251812	0.985816	0.253623	0.992908					317.469	145.031	183.568	7.171	527.978	4.10966	4.10966
0.155797	0.605634	0.141304	0.549296	0.163043	0.633803	0.168478	0.65493	0.244565	0.950704	0.253623	0.985915	0.255435	0.992958					26.5944	34.8355	28.9936	47.7502	25.2811	27.2153	27.2153
0.155797	0.601399	0.141304	0.545455	0.163043	0.629371	0.168478	0.65035	0.246377	0.951049	0.255435	0.986014	0.257246	0.993007					8.36366	53.3128	47.377	27.7284	4.40028	22.2363	6.08047
0.155797	0.597222	0.141304	0.541667	0.163043	0.625	0.17029	0.652778	0.248188	0.951389	0.257246	0.986111	0.259058	0.993056					458.278	456.428	362.505	454.838	10.3323	6.57099	5.60542
0.155797	0.593103	0.141304	0.537931	0.163043	0.62069	0.17029	0.648276	0.25	0.951724	0.259058	0.986207	0.26087	0.993103					181.831	143.844	181.425	12.6576	529.713	4.84066	4.08907
0.155797	0.589041	0.141304	0.534247	0.163043	0.616438	0.17029	0.643836	0.251812	0.952055	0.26087	0.986301	0.262681	0.993151					483.988	482.462	381.616	404.535	3.27688	4.22524	3.62131
0.155797	0.585034	0.141304	0.530612	0.163043	0.612245	0.17029	0.639456	0.253623	0.952381	0.262681	0.986395	0.262681	0.986395					610.73	555.882	18.3985	423.216	20.9493	28.7201	22.4669
0.157609	0.587838	0.141304	0.527027	0.163043	0.608108	0.17029	0.635135	0.255435	0.952703	0.264493	0.986486	0.264493	0.986486					27.778	33.3949	295.741	29.6727	15.4809	11.8961	13.5707
0.157609	0.583893	0.141304	0.52349	0.163043	0.604027	0.17029	0.630872	0.257246	0.95302	0.266304	0.986577	0.266304	0.986577					790.9	1334.48	1339.77	1338.96	130.821	1.43757	1.21313
0.157609	0.58	0.143116	0.526667	0.163043	0.6	0.172101	0.633333	0.259058	0.953333	0.268116	0.986667	0.268116	0.986667					14.3563	12.2897	12.9414	9.90849	10.4314	10.4314	10.9226
0.157609	0.576159	0.143116	0.523179	0.163043	0.596026	0.172101	0.629139	0.259058	0.94702	0.269928	0.986755	0.269928	0.986755					254.163	15.8489	282.195	14.3175	14.2483	17.4053	15.6389
0.157609	0.572368	0.144928	0.526316	0.163043	0.592105	0.172101	0.625	0.26087	0.947368	0.271739	0.986842	0.271739	0.986842					251.543	17.0783	283.283	217.248	16.9157	18.2173	17.0249
0.157609	0.568627	0.144928	0.522876	0.163043	0.588235	0.173913	0.627451	0.262681	0.947712	0.273551	0.986928	0.273551	0.986928					19.4198	54.8669	60.3028	366.546	23.8417	27.2808	20.3561
0.157609	0.564935	0.144928	0.519481	0.163043	0.584416	0.173913	0.623377	0.264493	0.948052	0.275362	0.987013	0.275362	0.987013					1110.47	886.883	876.494	149.556	6.83144	14.1113	10.7369
0.157609	0.56129	0.144928	0.516129	0.163043	0.580645	0.175725	0.625806	0.266304	0.948387	0.275362	0.980645	0.277174	0.987097					93.2668	48.4852	829.503	28.7026	19.336	31.1791	23.5221
0.157609	0.557692	0.146739	0.519231	0.163043	0.576923	0.175725	0.621795	0.268116	0.948718	0.277174	0.980769	0.278986	0.987179					905.453	904.954	908.702	907.451	909.238	117.763	3.12602
0.157609	0.55414	0.146739	0.515924	0.163043	0.573248	0.175725	0.617834	0.269928	0.949045	0.278986	0.980892	0.280797	0.987261					603.896	906.759	910.905	910.528	911.902	127.012	134.701
0.157609	0.550633	0.148551	0.518987	0.163043	0.56962	0.177536	0.620253	0.271739	0.949367	0.280797	0.981013	0.282609	0.987342					222.636	217.051	223.746	30.7702	26.7073	2.80029	1.42984
0.157609	0.54717	0.148551	0.515723	0.163043	0.566038	0.179348	0.622642	0.273551	0.949686	0.282609	0.981132	0.28442	0.987421					193.955	132.021	112.017	10.785	542.558	4.05392	3.05599
0.157609	0.54375	0.148551	0.5125	0.163043	0.5625	0.181159	0.625	0.275362	0.95	0.28442	0.98125	0.286232	0.9875					511.018	509.563	362.068	512.882	193.303	187.216	2.99595
0.157609	0.540373	0.148551	0.509317	0.163043	0.559006	0.181159	0.621118	0.275362	0.944099	0.286232	0.981366	0.288043	0.987578					611.252	113.504	129.177	443.381	109.708	112.304	27.4628
0.157609	0.537037	0.148551	0.506173	0.163043	0.555556	0.182971	0.623457	0.275362	0.938272	0.288043	0.981481	0.289855	0.987654					447.57	427.216	598.406	4.30771	11.0056	7.52553	8.90387
0.157609	0.533742	0.148551	0.503067	0.163043	0.552147	0.184783	0.625767	0.277174	0.93865	0.289855	0.981595	0.291667	0.98773					192.35	131.403	113.701	11.0363	541.866	6.21586	5.59186
0.157609	0.530488	0.150362	0.506098	0.163043	0.54878	0.184783	0.621951	0.278986	0.939024	0.291667	0.981707	0.293478	0.987805					1097.8	1097.2	1101.07	1099.58	217.085	7.20436	5.91513
0.157609	0.527273	0.150362	0.50303	0.163043	0.545455	0.186594	0.624242	0.280797	0.939394	0.293478	0.981818	0.29529	0.987879					366.66	441.726	606.604	340.387	57.2836	12.5562	13.5812
0.15942	0.53012	0.152174	0.506024	0.164855	0.548193	0.186594	0.620482	0.282609	0.939759	0.29529	0.981928	0.297101	0.987952					955.451	1499.56	662.797	1502.39	24.9613	0.4874	0.733336
0.15942	0.526946	0.152174	0.502994	0.164855	0.54491	0.186594	0.616766	0.28442	0.94012	0.297101	0.982036	0.298913	0.988024					1282.16	1283.35	758.565	146.257	8.75352	4.90567	10.0671
0.15942	0.52381	0.152174	0.5	0.166667	0.547619	0.188406	0.619048	0.286232	0.940476	0.298913	0.982143	0.300725	0.988095					304.384	299.989	304.182	116.003	301.612	353.69	4.00326
0.15942	0.52071	0.152174	0.497041	0.168478	0.550296	0.190217	0.621302	0.288043	0.940828	0.300725	0.982249	0.302536	0.988166					19.5158	546.222	562.012	470.405	2.22545	11.1885	9.9009
0.15942	0.517647	0.152174	0.494118	0.168478	0.547059	0.192029	0.623529	0.289855	0.941176	0.302536	0.982353	0.304348	0.988235					503.474	30.2279	26.1131	24.4792	21.0773	21.0773	22.2694
0.15942	0.51462	0.153986	0.497076	0.168478	0.54386	0.193841	0.625731	0.291667	0.94152	0.304348	0.982456	0.306159	0.988304					950.844	960.933	105.329	145.99	57.4885	12.3195	11.0963
0.15942	0.511628	0.153986	0.494186	0.168478	0.540698	0.195652	0.627907	0.293478	0.94186	0.304348	0.976744	0.307971	0.988372					325.085	320.565	324.708	11.6275	231.46	333.058	164.257
0.15942	0.508671	0.155797	0.49711	0.17029	0.543353	0.195652	0.624277	0.29529	0.942197	0.306159	0.976879	0.309783	0.988439					6.54986	5.6904	2.58615	327.657	11.122	4.96291	5.8562
0.161232	0.511494	0.155797	0.494253	0.17029	0.54023	0.197464	0.626437	0.297101	0.942529	0.307971	0.977011	0.311594	0.988506					652.74	650.21	653.812	653.94	181.034	6.91305	4.37961
0.161232	0.508571	0.155797	0.491429	0.17029	0.537143	0.197464	0.622857	0.298913	0.942857	0.309783	0.977143	0.313406	0.988571					178.908	177.552	25.351	29.1132	22.0163	21.4031	21.463
0.163043	0.511364	0.155797	0.488636	0.172101	0.539773	0.197464	0.619318	0.300725	0.943182	0.311594	0.977273	0.315217	0.988636					6.77952	8.48759	9.0621	95.701	7.32782	11.1551	6.89766
0.163043	0.508475	0.155797	0.485876	0.172101	0.536723	0.199275	0.621469	0.300725	0.937853	0.311594	0.971751	0.315217	0.983051					573.69	1202.56	1202.03	1200.75	145.059	3.84834	6.18399
0.163043	0.505618	0.155797	0.483146	0.172101	0.533708	0.199275	0.617978	0.300725	0.932584	0.313406	0.97191	0.317029	0.983146					1224.05	1226.36	1227.33	1225.76	172.644	3.39711	2.84148
0.163043	0.502793	0.155797	0.480447	0.172101	0.530726	0.199275	0.614525	0.302536	0.932961	0.315217	0.972067	0.318841	0.98324					270.248	521.954	21.3691	317.425	25.2299	25.1337	20.9438
0.163043	0.5	0.155797	0.477778	0.172101	0.527778	0.199275	0.611111	0.304348	0.933333	0.317029	0.972222	0.320652	0.983333					9.21171	13.4374	272.11	28.0323	12.3975	3.35176	4.20916
0.163043	0.497238	0.155797	0.475138	0.172101	0.524862	0.199275	0.607735	0.306159	0.933702	0.318841	0.972376	0.322464	0.983425					672.476	670.053	667.181	673.298	192.909	7.06751	6.05656
0.163043	0.494505	0.155797	0.472527	0.172101	0.521978	0.201087	0.60989	0.307971	0.934066	0.318841	0.967033	0.324275	0.983516					1699.66	1699.55	851.14	1691.15	140.486	85.1392	2.11891
0.163043	0.491803	0.155797	0.469945	0.172101	0.519126	0.202899	0.612022	0.307971	0.928962	0.320652	0.967213	0.326087	0.983607					1713.25	1713.48	863.415	1715.44	20.8168	73.172	85.3484
0.163043	0.48913	0.155797	0.467391	0.172101	0.516304	0.20471	0.61413	0.309783	0.929348	0.322464	0.967391	0.327899	0.983696					1383.02	1130.71	775.962	16.11	22.0764	8.47112	8.21071
0.163043	0.486486	0.157609	0.47027	0.172101	0.513514	0.20471	0.610811	0.311594	0.92973	0.324275	0.967568	0.32971	0.983784					35.7417	35.2267	12.301	17.6662	18.3856	16.5321	19.2895
0.163043	0.483871	0.15942	0.473118	0.173913	0.516129	0.206522	0.612903	0.313406	0.930108	0.324275	0.962366	0.331522	0.983871					226.185	632.716	641.14	230.38	209.07	496.597	213.236
0.163043	0.481283	0.15942	0.470588	0.173913	0.513369	0.206522	0.609626	0.315217	0.930481	0.326087	0.962567	0.333333	0.983957					286.183	285.721	289.833	10.3265	77.8159	1.1188	1.1188
0.163043	0.478723	0.161232	0.473404	0.173913	0.510638	0.208333	0.611702	0.315217	0.925532	0.327899	0.962766	0.335145	0.984043					22.4205	549.942	557.201	552.231	6.27318	11.0781	10.2739
0.163043	0.47619	0.161232	0.470899	0.173913	0.507937	0.208333	0.608466	0.317029	0.925926	0.32971	0.962963	0.336957	0.984127					223.935	612.855	235.247	632.487	223.926	118.025	228.02
0.163043	0.473684	0.163043	0.473684	0.173913	0.505263	0.208333	0.605263	0.318841	0.926316	0.32971	0.957895	0.338768	0.984211					1879.77	1879.43	1026.86	1763.07	83.5132	3.97328	36.3889
0.163043	0.471204	0.164855	0.47644	0.175725	0.507853	0.208333	0.602094	0.318841	0.921466	0.331522	0.958115	0.34058	0.984293					611.417	235.129	221.236	634.182	234.181	234.181	169.059
0.163043	0.46875	0.164855	0.473958	0.175725	0.505208	0.208333	0.598958	0.320652	0.921875	0.333333	0.958333	0.342391	0.984375					726.56	51.405	8.74136	34.5479	20.5677	20.5677	24.6972
0.163043	0.466321	0.164855	0.471503	0.175725	0.502591	0.208333	0.595855	0.322464	0.92228	0.333333	0.953368	0.344203	0.984456					633.491	631.093	635.981	633.473	26.0309	21.9773	31.0361
0.164855	0.469072	0.164855	0.469072	0.175725	0.5	0.210145	0.597938	0.324275	0.92268	0.335145	0.953608	0.344203	0.979381					35.8177	37.7646	29.6336	34.6896	22.1196	24.5197	24.5197
0.164855	0.466667	0.164855	0.466667	0.175725	0.497436	0.211957	0.6	0.326087	0.923077	0.336957	0.953846	0.346014	0.979487					774.594	140.541	140.562	192.973	145.651	7.5807	7.0492
0.164855	0.464286	0.164855	0.464286	0.175725	0.494898	0.211957	0.596939	0.327899	0.923469	0.338768	0.954082	0.347826	0.979592					516.781	213.173	217.592	37.3465	34.0814	34.0814	19.0313
0.164855	0.461929	0.164855	0.461929	0.175725	0.492386	0.211957	0.593909	0.32971	0.923858	0.34058	0.954315	0.347826	0.974619					471.209	1439.33	1384.32	1439.47	214.245	3.61775	4.31659
0.164855	0.459596	0.164855	0.459596	0.175725	0.489899	0.211957	0.590909	0.331522	0.924242	0.342391	0.954545	0.349638	0.974747					282.067	278.167	282.267	109.221	276.992	6.64519	5.26859
0.164855	0.457286	0.164855	0.457286	0.175725	0.487437	0.211957	0.58794	0.333333	0.924623	0.342391	0.949749	0.351449	0.974874					278.203	274.107	278.111	105.197	273.004	3.33918	2.17473
0.164855	0.455	0.166667	0.46	0.175725	0.485	0.211957	0.585	0.335145	0.925	0.344203	0.95	0.353261	0.975					3.57261	18.3997	30.3428	31.4591	18.7329	18.7329	17.6406
0.164855	0.452736	0.166667	0.457711	0.175725	0.482587	0.211957	0.58209	0.336957	0.925373	0.344203	0.945274	0.355072	0.975124					1244.32	1072.46	1071.57	159.291	34.8012	3.28695	3.28695
0.164855	0.450495	0.166667	0.455446	0.175725	0.480198	0.213768	0.584158	0.338768	0.925743	0.346014	0.945545	0.356884	0.975248					219.736	603.818	612.22	216.245	176.004	177.202	177.202
0.164855	0.448276	0.166667	0.453202	0.175725	0.477833	0.21558	0.586207	0.34058	0.926108	0.347826	0.945813	0.358696	0.975369					37.0615	764.808	835.344	819.279	25.2387	27.1214	36.8207
0.166667	0.45098	0.166667	0.45098	0.175725	0.47549	0.217391	0.588235	0.342391	0.926471	0.349638	0.946078	0.360507	0.97549					312.769	232.454	220.925	223.883	179.798	172.98	172.98
0.168478	0.453659	0.166667	0.44878	0.175725	0.473171	0.219203	0.590244	0.344203	0.926829	0.351449	0.946341	0.362319	0.97561					820.263	652.708	603.832	638.924	187.546	183.925	183.925
0.168478	0.451456	0.168478	0.451456	0.175725	0.470874	0.219203	0.587379	0.346014	0.927184	0.353261	0.946602	0.36413	0.975728					52.393	758.578	830.777	30.1226	22.3489	22.3489	34.9774
0.17029	0.454106	0.168478	0.449275	0.175725	0.468599	0.221014	0.589372	0.347826	0.927536	0.355072	0.94686	0.36413	0.971014					787.483	50.6422	32.763	21.902	25.7686	25.7148	28.0461
0.17029	0.451923	0.168478	0.447115	0.175725	0.466346	0.222826	0.591346	0.349638	0.927885	0.356884	0.947115	0.365942	0.971154					1009.52	1033.91	1011.11	1010.8	160.234	161.665	2.01387
0.17029	0.449761	0.168478	0.444976	0.177536	0.4689	0.224638	0.593301	0.351449	0.92823	0.358696	0.947368	0.367754	0.971292					1009.36	1033.17	1010.69	1034.34	137.512	145.011	145.251
0.17029	0.447619	0.168478	0.442857	0.177536	0.466667	0.224638	0.590476	0.353261	0.928571	0.360507	0.947619	0.369565	0.971429					58.7917	10.011	51.8257	32.8937	33.1147	31.1128	33.6816
0.17029	0.445498	0.168478	0.440758	0.179348	0.469194	0.224638	0.587678	0.355072	0.92891	0.362319	0.947867	0.371377	0.971564					12.0806	15.1152	12.3771	14.0735	14.1178	11.8978	18.8506
[truncated: 401 more rows]

## Sheet: Figure 5e
Number of matches per frame, for each digit segment
[truncated: 1,101 more rows]

## Sheet: Figure 5f
Callout frames with match count for each digit
frame index	digit1	digit2	digit3	digit4
90	397	732	547	280
[truncated: 3 more rows]

## Sheet: Figure 6c
Mean matches per frame vs. number of templates
[truncated: 11 more rows]

[truncated: 8 more sheets: Figure 6e, Figure 6i, Figure 6k, Supp Figure 3a, Supp Figure 3b, Supp Figure 4c, Supp Figure 5b, Supp Table 1]
